# Supplementary material for: STAG2 mutations regulate 3D genome organization, chromatin loops, and Polycomb signaling in glioblastoma multiforme
Source: J Biol Chem. 2024 May 3;300(6):107341. doi: 10.1016/j.jbc.2024.107341 (PMC11157269; doi:10.1016/j.jbc.2024.107341)
Supplement: Supplemental Tables S1−S9 [file mmc2.xlsx]

## Sheet: S1.reads of RNA-seq data
Sample	Total reads
H4-A	127377578
H4-B	132224060
H4-C	110982744
H4-881-D	177201946
H4-881-E	140667144
H4-881-F	111698130
42MGBA-G	144075062
42MGBA-H	144541666
42MGBA-I	119772690
42MGBA-531-J	121768630
42MGBA-531-K	154664218
42MGBA-531-L	141879778

## Sheet: S2. complete RNA-seq data
	H4									42MGBA
Gene Symbol	LOG2FC(MUT/WT)	PVALE	MUT	MUT	MUT	WT	WT	WT	Type	LOG2FC(MUT/WT)	PVALE	MUT	MUT	MUT	WT	WT	WT	Type
WASH7P	-0.113958	0.157476	833	975	788	1267	1057	801	unchanged	0.266279	0.00308106	653	714	584	547	592	537	unchanged
LOC729737	0.283597	0.410995	45	55	40	61	54	17	unchanged	0.0554909	0.940217	4	9	9	9	8	5	unchanged
LOC101928626	0.132708	0.971088	0	0	1	1	0	0	unchanged	-3.45979	0.126729	0	0	0	4	2	0	unchanged
MIR12136	-0.341629	4.63e-08	13932	16257	14342	27458	20408	15604	unchanged	0.0234601	0.807566	15993	16498	11526	11524	17831	15656	unchanged
LOC100133331	0.383921	0.0198106	221	192	184	188	161	154	unchanged	-0.101784	0.311686	467	433	329	399	526	440	unchanged
LOC100288069	0.602605	0.252865	123	148	89	49	79	111	unchanged	-0.1068	0.465904	215	175	172	173	230	227	unchanged
FAM87B	0.98229	0.00719958	40	43	33	26	21	18	unchanged	0.409441	0.0550703	109	95	85	63	82	81	unchanged
LINC00115	0.0132682	0.960142	68	53	53	70	65	55	unchanged	0.179637	0.465168	71	105	57	54	82	77	unchanged
LINC01128	-0.382354	1.88e-07	1044	1197	931	1849	1504	1228	unchanged	-0.0908513	0.104869	1659	1668	1535	1589	1961	1835	unchanged
FAM41C	-1.57981	0.416352	0	0	2	4	0	3	unchanged	2.89501	0.239472	2	1	1	0	0	0	unchanged
LINC02593	1.25918	2.59e-59	1597	1687	1328	937	697	522	up	-0.58168	1.92e-08	332	345	281	472	536	474	unchanged
SAMD11	0.530059	1.71e-22	6160	6609	5606	6193	4587	3501	unchanged	-0.104914	0.048624	1684	1689	1291	1484	1942	1771	unchanged
NOC2L	-0.313194	1.3e-13	11809	12138	10345	19818	15458	12233	unchanged	0.11946	5.09e-06	14966	15623	12568	11919	15663	13663	unchanged
KLHL17	0.0647524	0.36091	1308	1393	1188	1803	1291	1066	unchanged	0.291249	4.39e-09	2751	2812	2116	1811	2525	2175	unchanged
PLEKHN1	0.30787	0.000165246	848	926	751	914	756	595	unchanged	0.46248	6.97e-08	682	739	562	414	550	529	unchanged
PERM1	1.08563	0.0108745	27	39	35	31	14	10	unchanged	-0.188579	0.620071	24	32	19	28	33	27	unchanged
HES4	0.377053	0.00216382	549	523	472	644	425	285	unchanged	0.361881	3.13e-06	787	855	681	524	717	638	unchanged
ISG15	0.649355	2.57e-20	3846	3924	3377	3654	2471	1901	unchanged	-0.931941	1.09e-107	2291	2449	1916	3766	5073	4349	unchanged
AGRN	0.143852	0.000744841	35370	36977	31383	42236	35051	27077	unchanged	-0.143175	2.43e-08	25529	25645	20199	23580	31129	27020	unchanged
LOC100288175	0.754018	4.04e-16	773	896	782	688	536	403	unchanged	0.379899	3.16e-05	701	685	561	501	576	469	unchanged
RNF223	2.27446	0.000144005	24	40	25	1	9	9	up	-0.93274	0.378049	0	5	3	5	7	4	unchanged
C1orf159	-0.200934	0.00394417	1154	1146	977	1752	1385	1065	unchanged	-0.401403	4.07e-09	931	1010	778	1029	1483	1224	unchanged
TTLL10	1.95478	0.6171	2	0	0	0	0	0	unchanged	-0.910202	0.823487	0	0	0	0	1	0	unchanged
TNFRSF18	1.23459	0.0128991	22	20	46	17	17	9	unchanged	0.704059	0.421262	5	10	5	2	8	3	unchanged
TNFRSF4	-0.114317	0.903674	7	3	5	6	1	10	unchanged	-0.541082	0.504228	5	2	8	8	6	9	unchanged
SDF4	-0.0612675	0.203502	17314	17767	15511	25593	18835	14786	unchanged	-0.0541967	0.0495226	15924	16429	12632	13958	18282	16161	unchanged
B3GALT6	-0.24752	3.06e-05	3204	3255	2692	5297	3935	2956	unchanged	0.164121	7.45e-05	3208	3176	2661	2406	3214	2768	unchanged
C1QTNF12	-0.0543287	0.870728	42	63	42	85	68	23	unchanged	0.220769	0.451027	57	45	42	38	45	45	unchanged
UBE2J2	-0.252901	9.99e-06	3975	4281	3723	6983	5072	3974	unchanged	0.129909	0.000354828	4971	5359	4182	3908	5184	4675	unchanged
SCNN1D	0.51823	5.89e-06	435	432	376	371	323	266	unchanged	-0.35099	0.000558159	408	419	410	461	660	530	unchanged
ACAP3	0.293849	4.26e-08	3656	3923	3343	4172	3161	2600	unchanged	0.134166	0.000900019	5967	6219	4773	4653	6261	5113	unchanged
SNORD167	0.561463	0.048075	81	69	61	45	63	47	unchanged	0.123902	0.633507	100	65	63	45	99	76	unchanged
PUSL1	-0.219843	0.00649791	773	851	680	1292	964	745	unchanged	0.356767	2.81e-06	1225	1378	962	756	1086	1047	unchanged
INTS11	0.0726769	0.167013	4812	4938	4285	6441	4765	3747	unchanged	0.00178613	0.959783	6462	6414	4924	5297	6971	6148	unchanged
CPTP	0.132796	0.0464467	1375	1476	1251	1747	1364	1064	unchanged	-0.0218601	0.671905	1836	1993	1516	1625	2131	1871	unchanged
TAS1R3	0.821907	0.000910525	109	108	97	56	79	58	unchanged	-0.957695	0.00033235	42	56	29	83	96	74	unchanged
DVL1	-0.18912	0.000665572	4079	4079	3560	6411	4625	3892	unchanged	0.204557	1.48e-07	3699	3806	3070	2702	3640	3191	unchanged
MXRA8	-0.28575	3.35e-07	4244	4342	3657	7202	5510	4035	unchanged	0.644632	5.54e-55	4343	4427	3364	2326	3013	2698	unchanged
AURKAIP1	-0.214121	0.000382932	5690	6075	5254	9891	6972	5382	unchanged	-0.0958704	0.00447634	6312	6591	5325	5640	7780	6842	unchanged
CCNL2	0.0842338	0.06956	12180	12372	11146	15729	12236	9658	unchanged	-0.32739	7.43e-42	18270	18374	14629	19423	25123	22145	unchanged
MRPL20-AS1	0.505429	7.45e-13	1620	1709	1564	1629	1216	1007	unchanged	0.0788079	0.199673	1224	1259	1080	1031	1255	1215	unchanged
MRPL20	-0.0129208	0.845774	3432	3797	3258	5333	3667	2918	unchanged	0.145258	6.7e-05	5076	5295	4337	3887	5067	4861	unchanged
ANKRD65	1.68395	0.161554	9	2	5	5	0	1	unchanged	-0.0338786	0.976263	1	6	3	2	8	1	unchanged
TMEM88B	0.588301	0.723309	0	4	2	0	2	2	unchanged	0.603563	0.643285	6	5	0	4	3	0	unchanged
LINC01770	3.84485	0.0603011	2	1	4	0	0	0	unchanged	2.83493	0.291001	3	1	0	0	0	0	unchanged
VWA1	1.09448	0.788527	1	0	0	0	0	0	unchanged	5.79333	0.000110932	16	14	1	0	0	0	up
ATAD3C	0.338354	0.896587	0	0	2	1	1	0	unchanged	-0.295664	0.684313	14	4	4	6	12	10	unchanged
ATAD3B	-0.450452	7e-11	1696	1875	1557	3492	2490	1900	unchanged	-0.147845	0.0083931	1364	1367	1076	1280	1613	1476	unchanged
ATAD3A	-0.351209	7.05e-11	2814	2986	2552	5027	3781	3083	unchanged	-0.0206978	0.531715	5727	5607	4859	4895	6431	5753	unchanged
TMEM240	0.188316	0.681223	17	46	17	39	18	21	unchanged	-0.257843	0.291384	64	71	47	68	91	66	unchanged
SSU72	-0.178799	0.002066	6021	6347	5429	9948	6850	5788	unchanged	0.103882	0.00184054	5628	5973	4849	4657	5844	5377	unchanged
FNDC10	-0.453858	0.00575775	136	130	113	249	189	143	unchanged	0.0465277	0.423571	2286	2293	1656	1832	2430	1981	unchanged
LOC105378586	1.18118	0.48949	4	1	1	1	2	0	unchanged	-0.533271	0.143513	20	32	26	36	52	30	unchanged
MIB2	-0.114849	0.0665759	2056	2178	1872	3227	2336	1851	unchanged	-0.309658	3.95e-10	2104	2079	1665	2064	2931	2542	unchanged
MMP23B	1.1168	0.556537	0	7	0	0	1	2	unchanged	1.93178	0.380571	1	2	1	1	0	0	unchanged
MMP23A	3.45233	0.0179625	17	2	2	0	1	1	unchanged	0.266838	0.840076	5	0	4	3	5	0	unchanged
CDK11B	-0.234941	0.00546144	1982	2132	1850	3743	2390	1838	unchanged	-0.321988	8.48e-05	792	834	649	784	1238	945	unchanged
SLC35E2B	0.253201	7.45e-05	3590	3873	3324	3854	3383	2755	unchanged	0.0251271	0.643439	1572	1614	1296	1371	1694	1498	unchanged
CDK11A	0.0664216	0.381797	932	975	855	1222	974	748	unchanged	-0.0990128	0.235778	629	722	607	596	836	755	unchanged
SLC35E2A	0.385298	6.25e-06	867	940	855	901	758	606	unchanged	-0.0569535	0.44796	855	815	680	680	957	906	unchanged
NADK	-0.0705902	0.176871	3926	4076	3607	5618	4548	3445	unchanged	-0.150524	0.000130565	3030	3043	2525	2883	3736	3288	unchanged
GNB1	-0.083159	0.0442918	25831	26438	22463	37106	28857	22437	unchanged	0.210111	1.5e-23	45261	45915	37104	33346	41981	39614	unchanged
CALML6	1.68329	0.130482	4	7	8	1	0	5	unchanged	-2.08364	0.0570511	1	4	0	9	7	5	unchanged
TMEM52	-0.847319	0.139351	8	15	6	32	13	14	unchanged	NA	NA	NA	NA	NA	NA	NA	NA	NA
CFAP74	0.993562	0.419366	4	4	3	3	0	3	unchanged	1.01335	0.80387	1	0	0	0	0	0	unchanged
GABRD	-0.361413	0.162886	55	49	52	85	81	57	unchanged	0.982366	0.727671	0	1	1	0	1	0	unchanged
PRKCZ	-0.135566	0.314182	273	250	208	345	317	228	unchanged	0.460514	0.0180054	119	127	104	75	94	95	unchanged
PRKCZ-AS1	-0.0114207	0.960684	84	72	72	117	73	68	unchanged	0.306457	0.411002	31	35	27	25	33	20	unchanged
FAAP20	-0.0538145	0.439338	1420	1454	1336	2070	1626	1203	unchanged	0.167644	0.00075956	2778	3013	2413	2039	2905	2663	unchanged
SKI	-0.0220689	0.697621	4606	4849	4054	5992	5297	3927	unchanged	-0.271007	2.88e-24	8643	8620	7018	8882	11190	10298	unchanged
MORN1	0.519883	1.46e-07	571	602	488	514	430	341	unchanged	-0.307624	0.0284297	206	176	162	195	259	246	unchanged
LOC100129534	0.478361	0.00925463	171	169	149	146	157	88	unchanged	0.462097	0.645342	1	10	5	5	6	1	unchanged
RER1	0.0568906	0.313324	7717	8358	7095	11034	7861	6148	unchanged	0.0467292	0.0907246	9458	9747	8151	7911	10214	9388	unchanged
PEX10	-0.118545	0.133638	864	952	754	1294	1053	766	unchanged	0.333283	4.41e-06	1109	1267	886	801	977	896	unchanged
PLCH2	0.482598	0.354739	22	24	19	21	6	23	unchanged	-0.621388	0.342261	12	8	5	20	8	10	unchanged
PANK4	-0.33868	2.23e-07	1282	1367	1167	2229	1723	1420	unchanged	0.0958472	0.114832	1437	1484	1173	1205	1514	1249	unchanged
TNFRSF14-AS1	1.62435	0.264298	7	8	0	6	0	0	unchanged	-0.726658	1.79e-05	116	130	85	179	207	178	unchanged
TNFRSF14	0.942899	5.81e-09	247	294	189	184	136	103	unchanged	-0.810904	2.49e-29	1029	1126	740	1548	2035	1661	unchanged
PRXL2B	-0.00287282	0.96273	2003	2160	1702	2684	2187	1666	unchanged	0.151744	0.000179169	4513	4813	3691	3441	4718	4007	unchanged
MMEL1	3.02148	0.219606	1	1	2	0	0	0	unchanged	-0.00260053	0.997713	4	8	3	6	2	7	unchanged
TTC34	0.213029	0.804401	7	8	3	4	4	8	unchanged	-0.0891274	0.929461	5	2	5	2	10	2	unchanged
PRDM16-DT	-0.947523	0.000514177	54	31	45	122	87	73	unchanged	-1.88649	2.07e-51	126	137	111	420	536	479	down
PRDM16	-1.05324	7.26e-20	400	409	303	906	881	731	down	-1.40001	9.52e-215	1660	1564	1395	3591	4783	4306	down
ARHGEF16	0.0640121	0.742893	115	138	123	154	158	90	unchanged	1.19622	0.0387664	24	16	16	8	4	13	unchanged
MEGF6	-0.396059	0.000725922	355	341	288	565	528	348	unchanged	1.12924	1.34e-15	361	318	264	113	164	171	up
TPRG1L	0.130302	0.064695	1632	1743	1399	2156	1529	1205	unchanged	0.337844	1.52e-20	5138	5103	4044	3377	4455	3889	unchanged
WRAP73	-0.0879729	0.195141	1319	1387	1137	1940	1495	1131	unchanged	-0.240518	0.000412844	888	865	691	867	1134	993	unchanged
TP73	-0.523614	5.09e-05	218	238	232	450	380	276	unchanged	0.929829	0.000162743	85	110	89	43	70	43	unchanged
CCDC27	NA	NA	NA	NA	NA	NA	NA	NA	NA	0.692367	0.703534	2	3	0	1	0	2	unchanged
SMIM1	1.09448	0.788527	0	1	0	0	0	0	unchanged	0.0515818	0.988594	0	1	0	0	1	0	unchanged
LRRC47	-0.150463	0.0120832	3381	3631	3049	5510	3863	3152	unchanged	0.119586	0.000712127	4738	4958	4094	3765	4997	4431	unchanged
CEP104	-0.108615	0.0644863	3039	3194	2602	4154	3565	2819	unchanged	0.162105	0.000124508	3131	3123	2586	2474	2971	2737	unchanged
DFFB	-0.244865	0.0180181	398	457	353	686	507	405	unchanged	-0.401439	0.000213274	388	353	275	368	564	464	unchanged
C1orf174	-0.3124	2.17e-06	1345	1491	1220	2294	1806	1494	unchanged	-0.111365	0.0615103	1416	1345	1076	1218	1666	1418	unchanged
LINC01134	0.208746	0.449973	53	60	54	61	62	38	unchanged	0.157611	0.814101	11	12	5	5	11	10	unchanged
LINC01345	2.04743	0.378389	0	2	2	0	0	1	unchanged	NA	NA	NA	NA	NA	NA	NA	NA	NA
MIR4689	-0.829075	0.838993	0	0	0	0	1	0	unchanged	-1.8172	0.418078	1	0	0	1	2	1	unchanged
NPHP4	-0.0323495	0.743834	721	918	708	997	919	727	unchanged	-0.280563	7.88e-08	1606	1574	1260	1663	2030	1889	unchanged
KCNAB2	0.829548	4.38e-24	992	1035	921	756	609	483	unchanged	-0.700762	2.72e-192	11780	11964	9612	16256	21110	18877	unchanged
CHD5	0.0363136	0.888171	79	67	56	87	58	71	unchanged	0.103873	0.250138	539	536	434	442	523	488	unchanged
RPL22	-0.242349	0.00024046	10714	11192	9400	19098	12446	10231	unchanged	-0.0656794	0.357305	23360	24616	21292	20766	27148	27637	unchanged
LOC102724450	-0.829075	0.838993	0	0	0	1	0	0	unchanged	-1.06501	0.190231	7	1	5	7	15	7	unchanged
RNF207	-1.14629	2.67e-05	34	35	34	100	90	64	down	-0.606921	1.48e-05	177	212	142	259	318	258	unchanged
ICMT	-0.22131	1.46e-06	6504	6871	5775	10499	8057	6366	unchanged	0.104359	1.82e-06	21914	22491	18584	17637	22557	20629	unchanged
LINC00337	1.41139	0.0562019	6	16	16	8	2	6	unchanged	0.225133	0.543995	33	29	47	24	49	27	unchanged
HES3	NA	NA	NA	NA	NA	NA	NA	NA	NA	-1.97075	0.582238	0	0	0	2	0	0	unchanged
GPR153	0.414265	0.000982887	384	467	314	387	342	240	unchanged	-0.122797	0.120142	813	842	606	687	1007	862	unchanged
ACOT7	-0.280293	2.06e-06	2229	2266	1906	3722	2731	2231	unchanged	-1.56149	0	3895	4115	3193	9916	12838	11534	down
HES2	4.02767	0.0404967	3	1	4	0	0	0	unchanged	0.420091	0.0397493	118	102	101	69	92	89	unchanged
ESPN	0.802761	0.723526	0	2	1	1	1	0	unchanged	-0.177185	0.901079	1	2	2	1	2	3	unchanged
TNFRSF25	-0.144948	0.332908	185	223	159	293	210	192	unchanged	0.274649	0.000299634	1049	1130	804	734	1015	806	unchanged
PLEKHG5	0.0862019	0.374601	707	658	534	772	667	537	unchanged	0.377281	4.61e-20	3733	3902	3336	2588	3251	2935	unchanged
NOL9	-0.463304	2.59e-12	1205	1262	1058	2213	1826	1374	unchanged	-0.0499244	0.175616	4091	4103	3305	3462	4667	4234	unchanged
TAS1R1	2.43903	0.156989	5	2	2	2	0	0	unchanged	-0.861675	0.374949	1	5	3	5	6	6	unchanged
ZBTB48	0.220292	0.0498414	413	443	333	495	362	283	unchanged	-0.26878	2.04e-05	1074	1065	872	1063	1473	1235	unchanged
KLHL21	0.0342341	0.607832	1730	1891	1565	2260	1957	1418	unchanged	0.565307	2.6e-58	9015	9096	6995	5101	6738	5740	unchanged
PHF13	0.0726793	0.273536	1652	1690	1506	2124	1754	1274	unchanged	0.0282311	0.514786	2797	2818	2331	2256	3111	2737	unchanged
THAP3	0.063085	0.609808	295	346	293	445	313	246	unchanged	0.127657	0.145515	630	655	492	524	622	534	unchanged
DNAJC11	-0.202585	0.000931579	2253	2345	1909	3283	2818	2192	unchanged	0.103247	0.00235796	5596	5539	4698	4348	5857	5123	unchanged
CAMTA1-DT	1.33977	0.0161479	19	15	24	11	9	6	unchanged	-0.138762	0.663375	33	45	38	30	49	55	unchanged
CAMTA1	-0.189283	0.0193662	861	946	785	1462	1048	808	unchanged	-0.232784	2.61e-07	2297	2390	1996	2287	3030	2848	unchanged
VAMP3	-0.0120377	0.81706	3372	3600	2993	4717	3640	2857	unchanged	0.116576	8.35e-05	9892	10289	8391	7974	9851	9497	unchanged
PER3	-0.341471	2.27e-07	2266	2277	1900	3487	3125	2409	unchanged	0.168146	0.000447126	2503	2593	2044	1993	2464	2122	unchanged
UTS2	-0.766951	0.80696	1	0	0	0	2	0	unchanged	-0.910202	0.823487	0	0	0	1	0	0	unchanged
TNFRSF9	-1.09253	5.17e-05	45	43	34	94	98	90	down	2.30987	1.12e-33	256	250	197	51	46	49	up
PARK7	-0.0789685	0.208514	7015	7010	6263	10819	7288	6023	unchanged	-0.153054	3.96e-08	14238	14920	12506	13623	18202	16384	unchanged
ERRFI1	0.454031	7.16e-23	11156	11947	9846	11399	8716	6764	unchanged	-1.07082	1.01e-267	4688	4719	3918	8283	10700	10080	down
LINC01714	1.44964	0.496172	4	0	1	0	2	0	unchanged	NA	NA	NA	NA	NA	NA	NA	NA	NA
SLC45A1	0.569474	0.28201	18	28	11	23	9	11	unchanged	-2.36198	1.29e-12	15	19	12	69	105	72	down
RERE	0.331641	3.83e-05	3492	3657	2875	3164	3055	2487	unchanged	0.217073	5.99e-11	5510	5395	4515	4014	5054	4692	unchanged
RERE-AS1	0.412527	0.775691	1	2	3	1	3	1	unchanged	-0.0540377	0.962988	2	2	4	2	5	2	unchanged
SNORD128	-0.620794	0.808612	2	0	0	4	0	0	unchanged	2.06579	0.559568	0	0	2	0	0	0	unchanged
ENO1	-0.170286	0.000271546	138509	143284	121889	220727	163449	125634	unchanged	0.182487	7.93e-18	243760	255578	202056	188800	236790	214553	unchanged
MIR6728	0.95978	0.505448	9	0	1	4	1	1	unchanged	0.209742	0.773102	6	12	6	9	6	6	unchanged
ENO1-AS1	0.786869	0.0262763	34	54	37	30	29	21	unchanged	0.553676	0.0292448	88	75	92	68	60	52	unchanged
SLC2A7	2.4881	0.462173	0	3	0	0	0	0	unchanged	NA	NA	NA	NA	NA	NA	NA	NA	NA
SLC2A5	0.0308981	0.925523	37	54	49	41	53	53	unchanged	-0.0153087	0.955951	61	52	38	43	61	54	unchanged
GPR157	-0.314147	0.000650811	495	525	427	835	660	510	unchanged	-0.0383172	0.630003	648	659	551	565	722	694	unchanged
MIR34AHG	-4.03257	0.0318584	0	0	0	3	5	2	unchanged	-0.528922	4.86e-05	208	205	196	243	361	315	unchanged
LNCTAM34A	NA	NA	NA	NA	NA	NA	NA	NA	NA	-1.3005	0.124279	4	7	1	3	16	12	unchanged
H6PD	0.488146	4.63e-14	5733	6090	5033	5012	4535	3675	unchanged	-0.284563	5.11e-07	1435	1322	1154	1471	1809	1659	unchanged
SPSB1	-0.514698	6.85e-14	1701	1946	1412	3304	2585	2121	unchanged	-0.260647	8.56e-05	938	980	749	927	1229	1158	unchanged
LINC02606	-0.193946	0.599443	23	38	26	55	28	29	unchanged	-1.12265	0.000331535	26	29	24	46	76	58	down
SLC25A33	-0.243309	0.00484745	873	909	865	1574	1086	871	unchanged	0.360071	3.34e-06	831	817	654	536	668	654	unchanged
TMEM201	-0.374841	1.37e-08	1315	1311	1158	2327	1774	1386	unchanged	0.268137	1.48e-05	1702	1722	1345	1274	1397	1413	unchanged
PIK3CD	-0.453495	3.58e-06	468	461	379	784	660	538	unchanged	-0.477325	1.56e-29	2244	2304	1836	2679	3388	3146	unchanged
PIK3CD-AS1	NA	NA	NA	NA	NA	NA	NA	NA	NA	-0.0132506	0.99427	0	4	0	1	1	2	unchanged
PIK3CD-AS2	2.23952	0.000248996	25	23	18	10	3	3	up	-0.338085	0.188551	54	53	48	51	82	72	unchanged
CLSTN1	-0.195686	5.5e-05	10509	10793	8822	15345	12668	10194	unchanged	0.0781768	0.00772789	9946	9560	8035	7951	9836	9252	unchanged
CTNNBIP1	-0.0995147	0.247358	798	949	825	1305	961	811	unchanged	-0.565687	1.52e-15	731	744	635	886	1230	1136	unchanged
LZIC	-0.179039	0.00224551	2037	2048	1756	3108	2396	1879	unchanged	-0.020562	0.685345	2687	2746	2359	2428	2825	2939	unchanged
NMNAT1	0.432276	0.000796646	372	362	334	416	278	202	unchanged	-0.213074	0.00310877	806	788	690	804	976	967	unchanged
TMEM274P	0.818734	0.6365	5	0	1	2	2	0	unchanged	-0.990139	0.482487	1	2	1	3	1	4	unchanged
RBP7	-4.73244	0.00658858	0	0	0	14	1	3	down	2.41008	0.458674	0	3	0	0	0	0	unchanged
UBE4B	0.00533035	0.926277	4401	4626	3880	5556	4773	3878	unchanged	-0.0335056	0.323102	4617	4594	3835	4069	5083	4696	unchanged
KIF1B	0.0568988	0.427814	7560	7534	6131	8329	7589	6416	unchanged	-0.014468	0.682697	8450	8147	7019	7408	8721	8575	unchanged
PGD	-0.232375	2.86e-07	13054	13650	11504	21453	16190	12591	unchanged	-0.292681	1.62e-35	12586	12629	10533	13169	16892	15394	unchanged
CENPS	-0.0618014	0.646104	298	286	274	476	310	230	unchanged	-0.157873	0.331618	161	207	137	156	197	230	unchanged
CENPS-CORT	-0.498553	0.282788	17	13	14	26	25	18	unchanged	-0.0241627	0.95668	20	21	17	21	25	15	unchanged
CORT	-0.180534	0.738831	12	19	12	35	13	9	unchanged	-0.0665639	0.907587	12	10	13	9	20	10	unchanged
DFFA	-0.13759	0.0116689	4440	4687	4009	7015	5233	3970	unchanged	0.123094	0.000223884	4960	5019	4087	3871	4934	4592	unchanged
PEX14	-0.137235	0.0515791	1107	1167	1026	1713	1297	1044	unchanged	0.154831	0.0148899	1189	1309	1036	933	1202	1160	unchanged
CASZ1	-0.196132	0.290213	114	123	96	163	154	106	unchanged	-0.671645	0.00193445	77	101	58	115	168	106	unchanged
C1orf127	1.0019	0.471264	0	4	5	2	1	2	unchanged	0.809469	0.728331	0	1	2	0	2	0	unchanged
TARDBP	-0.113468	0.0250078	15523	15163	13188	22855	16578	13656	unchanged	0.0609956	0.0100306	16137	16682	13425	13364	17225	15399	unchanged
MASP2	0.253023	0.166777	138	162	108	160	121	99	unchanged	-0.0936947	0.528148	198	198	142	182	229	182	unchanged
SRM	-0.433554	2.83e-17	3993	4338	3767	7596	5912	4720	unchanged	0.152923	2.16e-05	4636	4688	3749	3434	4636	4140	unchanged
EXOSC10	-0.196654	0.000216843	3706	3837	3239	5487	4558	3655	unchanged	-0.140047	5.96e-06	5939	6118	5012	5549	7291	6697	unchanged
EXOSC10-AS1	1.05814	0.13226	18	8	9	10	4	5	unchanged	-0.204916	0.53747	32	44	24	33	45	41	unchanged
MTOR	0.0878773	0.565666	8031	8158	6445	7912	8243	6906	unchanged	0.074437	0.0498859	7225	6680	5901	5853	6983	6655	unchanged
MTOR-AS1	1.0179	0.469798	3	6	2	0	0	5	unchanged	0.479132	0.596938	7	5	5	1	6	6	unchanged
ANGPTL7	-0.0645839	0.940606	3	6	7	12	6	2	unchanged	-0.469803	0.655653	1	4	5	8	1	5	unchanged
UBIAD1	-0.35099	2.22e-08	1584	1643	1396	2828	2122	1649	unchanged	-0.00145287	0.982775	1376	1225	961	1083	1364	1239	unchanged
DISP3	0.748866	0.0232271	46	58	39	41	24	29	unchanged	0.899679	0.164882	19	11	11	3	7	13	unchanged
LINC01647	0.547219	0.735096	0	3	3	3	2	0	unchanged	-3.63759	0.0244321	1	0	0	4	6	4	unchanged
FBXO2	1.37218	0.000235716	53	44	41	26	13	20	up	0.0847221	0.805765	42	35	27	28	46	28	unchanged
FBXO44	-0.181223	0.098153	524	465	448	835	580	427	unchanged	-0.263843	0.00531184	447	446	428	464	625	566	unchanged
FBXO6	0.714648	0.0003863	139	169	151	151	107	61	unchanged	0.385381	0.192335	49	68	70	59	47	42	unchanged
MAD2L2	-0.206277	0.000942584	2039	2048	1803	3300	2436	1886	unchanged	-0.222276	1.38e-06	2293	2215	1765	2173	2857	2558	unchanged
DRAXIN	0.084141	0.949282	0	5	4	4	6	0	unchanged	-0.147477	0.515222	96	75	61	66	100	101	unchanged
AGTRAP	-0.361109	1.24e-06	959	1085	888	1808	1322	1078	unchanged	-0.615465	3.61e-13	585	692	582	905	1137	918	unchanged
C1orf167	1.93181	0.587347	1	1	0	0	0	0	unchanged	-2.8392	0.128497	1	0	0	3	4	1	unchanged
MTHFR	0.625945	2.94e-12	829	915	705	691	597	468	unchanged	-0.353014	9.34e-07	758	742	648	857	1064	926	unchanged
CLCN6	0.0860145	0.369493	1000	999	785	1055	1049	778	unchanged	-0.0972432	0.0505284	2454	2192	1954	2129	2731	2471	unchanged
NPPA-AS1	-0.192217	0.538671	49	36	32	69	43	38	unchanged	-0.389493	0.142186	55	47	42	50	81	66	unchanged
NPPA	0.180373	0.605272	54	34	30	50	29	36	unchanged	-0.291048	0.329039	50	49	32	43	79	45	unchanged
NPPB	-1.9436	0.277791	0	1	1	3	6	0	unchanged	3.32877	0.0704756	3	8	0	1	0	0	unchanged
RNU5E-1	1.68787	0.370967	2	3	1	0	2	0	unchanged	0.646033	0.480402	7	6	4	4	2	5	unchanged
KIAA2013	-0.100744	0.0532015	4236	4506	3844	6471	4816	3817	unchanged	-0.250929	1.48e-11	4399	4616	3472	4484	5722	5176	unchanged
PLOD1	0.129173	0.0035406	11459	11708	10270	14197	11049	8850	unchanged	-0.523354	3.73e-80	8859	8828	7100	10509	14027	12449	unchanged
MFN2	-0.0811126	0.130715	9155	9490	8186	12400	10313	8658	unchanged	0.228954	2.33e-17	12797	12549	10682	9055	11945	10955	unchanged
MIIP	-0.424281	3.72e-06	714	765	681	1495	992	786	unchanged	0.1796	0.00400283	1264	1285	1001	931	1255	1066	unchanged
TNFRSF8	-0.197409	0.814461	0	14	12	19	4	11	unchanged	0.728301	0.683667	0	3	2	2	0	1	unchanged
TNFRSF1B	0.975785	9.09e-06	107	133	132	90	74	49	unchanged	-0.47865	0.152541	46	24	31	36	67	45	unchanged
VPS13D	0.334224	0.131948	4877	4954	3868	3611	4111	3861	unchanged	-0.117844	0.00665163	5234	4618	4231	4676	5787	5399	unchanged
DHRS3	-0.549982	1.85e-15	1484	1510	1294	3123	2186	1743	unchanged	-2.00387	4.33e-42	95	95	104	322	485	430	down
MIR6730	1.38634	0.392132	3	3	1	1	2	0	unchanged	-1.78155	0.639729	0	0	0	0	0	2	unchanged
PRDM2	-0.072402	0.329133	2603	2881	2237	3363	3003	2537	unchanged	-0.148008	0.00028943	3505	3317	2932	3256	4087	3880	unchanged
KAZN-AS1	0.947215	0.46388	3	2	11	0	0	8	unchanged	-1.56032	0.16764	1	1	3	3	7	6	unchanged
KAZN	0.0487703	0.609595	535	562	503	687	588	446	unchanged	1.13152	1.52e-31	649	697	524	263	319	301	up
TMEM51-AS1	0.740472	0.259447	17	11	9	10	4	10	unchanged	-0.859774	0.0812518	20	11	8	15	35	24	unchanged
TMEM51	-0.360794	0.000133939	473	487	408	841	624	498	unchanged	-0.584102	3.21e-24	1134	1173	1031	1498	1972	1737	unchanged
C1orf195	0.843804	0.594275	0	9	0	1	2	2	unchanged	-1.82232	0.0829836	4	2	0	4	12	6	unchanged
FHAD1	1.1878	5.96e-05	83	69	61	54	28	24	up	-0.848144	1.64e-09	155	171	143	273	340	263	unchanged
FHAD1-AS1	-0.95143	0.147152	6	9	4	15	13	12	unchanged	-1.76722	8.52e-48	174	154	120	487	584	504	down
EFHD2	-0.345592	1.65e-09	3892	4312	3660	7325	5445	4152	unchanged	-0.605628	1.35e-66	3922	3861	3148	5069	6502	5676	unchanged
CTRC	0.899105	0.218277	15	13	5	9	9	2	unchanged	-1.32123	0.0153773	7	10	9	29	16	21	unchanged
CELA2A	-1.47982	0.595494	1	0	0	4	0	0	unchanged	NA	NA	NA	NA	NA	NA	NA	NA	NA
CELA2B	1.97214	0.0358026	7	7	10	3	3	1	unchanged	0.103288	0.937055	2	3	2	1	5	1	unchanged
CASP9	0.287996	0.017553	372	398	403	454	366	260	unchanged	-0.0346879	0.796811	219	260	212	207	298	233	unchanged
DNAJC16	0.119069	0.0944671	1616	1744	1394	1881	1622	1328	unchanged	0.0343096	0.579929	1553	1387	1177	1257	1484	1417	unchanged
SCARNA21B	2.53948	0.446234	3	0	0	0	0	0	unchanged	1.08887	0.709342	0	0	2	0	0	1	unchanged
AGMAT	-0.978481	0.105223	7	8	8	13	21	15	unchanged	-0.563645	0.436811	5	9	8	18	12	3	unchanged
DDI2	-0.21527	0.00520313	2498	2775	2267	3551	3306	2739	unchanged	0.268365	1.56e-07	2158	2101	1871	1556	2002	1733	unchanged
RSC1A1	-0.280455	0.844215	3	4	0	0	3	5	unchanged	-1.18705	0.326062	1	5	0	2	6	6	unchanged
PLEKHM2	2.32e-06	0.999967	3982	4375	3461	5348	4499	3302	unchanged	-0.0295282	0.360287	5282	5505	4498	4690	6046	5459	unchanged
SLC25A34	0.209122	0.243368	138	158	129	158	153	98	unchanged	-0.485535	0.0687872	50	70	52	90	64	92	unchanged
TMEM82	0.132709	0.969662	0	1	0	0	0	1	unchanged	-3.83768	0.0503817	0	0	0	4	3	1	unchanged
FBLIM1	-0.853871	1.09e-42	1495	1541	1317	3595	3002	2181	unchanged	0.816389	1.41e-75	3625	3736	2929	1717	2199	2141	unchanged
UQCRHL	-0.0153116	0.861778	967	900	848	1367	919	794	unchanged	0.107163	0.140436	933	989	838	723	1058	892	unchanged
FLJ37453	-0.0170623	0.913394	172	180	143	247	177	137	unchanged	0.0377968	0.748809	293	304	281	265	332	293	unchanged
SPEN	0.000867549	0.997713	7680	7898	5541	6202	8308	7689	unchanged	-0.066683	0.413202	9292	7847	7815	7910	10184	9145	unchanged
ZBTB17	-0.190305	0.00394649	1761	1952	1749	2844	2249	1846	unchanged	0.00870987	0.85736	2048	1981	1679	1680	2173	2038	unchanged
SRARP	2.03392	0.555396	1	0	1	0	0	0	unchanged	NA	NA	NA	NA	NA	NA	NA	NA	NA
HSPB7	-0.322208	0.667512	5	13	6	5	8	17	unchanged	-0.327828	0.887483	0	0	2	0	2	1	unchanged
CLCNKA	-0.861537	0.123984	8	14	9	18	32	12	unchanged	-0.555832	0.741127	0	4	0	1	3	2	unchanged
CLCNKB	-2.60071	0.365054	0	0	0	3	0	1	unchanged	NA	NA	NA	NA	NA	NA	NA	NA	NA
FAM131C	-1.22043	4.84e-08	51	62	58	207	121	120	down	1.65152	0.0768813	6	12	8	0	7	2	unchanged
EPHA2	-0.982349	5.04e-68	2003	2052	1840	5461	4293	3273	unchanged	-0.0799864	0.00503304	8448	8609	6780	7593	9606	8903	unchanged
ARHGEF19	-0.200425	0.0699803	582	618	429	925	710	467	unchanged	0.0924752	0.0723937	1968	2103	1707	1671	2139	1814	unchanged
CPLANE2	0.238495	0.116938	201	211	180	229	201	131	unchanged	-0.346248	0.0910951	98	79	71	101	117	108	unchanged
FBXO42	-0.117802	0.0709445	1483	1517	1333	2233	1718	1311	unchanged	0.153623	0.00235822	1899	1966	1606	1521	1901	1678	unchanged
SZRD1	-0.039504	0.418837	9827	10510	8935	14514	10682	8499	unchanged	0.140004	2.65e-07	10409	10611	8746	7978	10646	9449	unchanged
SPATA21	0.782674	0.356082	6	10	7	11	4	1	unchanged	-1.69516	0.185348	1	2	1	7	5	1	unchanged
NECAP2	-0.0545975	0.404581	2334	2267	1981	3370	2388	1913	unchanged	0.0335881	0.429548	4021	4344	3352	3313	4336	4228	unchanged
LINC01772	0.397597	0.22605	62	33	58	52	41	37	unchanged	-0.290037	0.277569	52	90	43	61	80	92	unchanged
CROCCP3	0.637904	0.000146448	251	329	246	206	176	194	unchanged	0.00831729	0.936731	438	395	347	321	463	438	unchanged
LINC01783	2.01083	0.562588	0	1	1	0	0	0	unchanged	0.881609	0.772911	2	0	0	0	0	1	unchanged
MIR3675	NA	NA	NA	NA	NA	NA	NA	NA	NA	1.01335	0.80387	0	0	1	0	0	0	unchanged
NBPF1	-0.256168	7.87e-05	3011	3220	2632	4468	4025	3177	unchanged	0.140857	8.18e-05	4555	4435	3706	3394	4477	4088	unchanged
CROCCP2	0.0492332	0.562906	851	862	819	1120	945	673	unchanged	-0.0989829	0.130968	1234	1251	1025	1052	1578	1289	unchanged
MST1P2	0.73232	0.0251561	65	44	39	41	32	26	unchanged	-0.0289338	0.911579	56	72	51	59	57	72	unchanged
ESPNP	2.56195	0.39275	0	2	1	0	0	0	unchanged	-0.910202	0.823487	0	0	0	0	0	1	unchanged
MST1L	1.00859	0.50787	0	6	3	1	4	0	unchanged	0.45237	0.645422	10	3	2	4	3	4	unchanged
LOC105376805	-0.829075	0.838993	0	0	0	1	0	0	unchanged	NA	NA	NA	NA	NA	NA	NA	NA	NA
CROCC	-0.569569	3.42e-13	764	851	717	1528	1312	1003	unchanged	-0.136105	0.0804946	698	792	596	677	919	784	unchanged
MFAP2	2.08777	7.73e-23	232	228	213	49	65	58	up	-0.0901368	0.0336513	2868	2980	2275	2606	3295	3052	unchanged
ATP13A2	-0.909373	4.64e-44	1499	1689	1279	3767	3162	2384	unchanged	-0.190936	0.00180826	1093	1199	977	1118	1445	1313	unchanged
SDHB	-0.637826	1.95e-23	3270	3343	3049	7527	5314	4112	unchanged	0.0659636	0.0806435	3707	3893	3076	3060	3904	3611	unchanged
PADI2	2.64597	0.00456891	8	17	8	4	1	1	up	3.18498	0.418288	10	0	0	0	1	0	unchanged
LINC02783	-2.83126	0.0222877	1	2	0	11	3	9	unchanged	-0.490352	0.525984	4	9	4	4	10	11	unchanged
PADI1	-1.68262	8.03e-11	33	39	37	187	100	107	down	-0.209702	0.623903	31	25	11	18	35	27	unchanged
PADI3	-1.19406	8.79e-42	541	503	438	1638	1156	993	down	-0.314155	0.542925	16	9	14	13	20	18	unchanged
RCC2	-0.489695	1.58e-27	12043	12432	10866	23540	18028	13974	unchanged	-0.407793	4.63e-59	13600	13440	10723	14954	19377	17604	unchanged
ARHGEF10L	-0.448403	4.7e-06	597	814	612	1300	998	781	unchanged	-0.256755	0.00576405	516	503	361	485	631	589	unchanged
ACTL8	1.69818	0.0070235	11	31	15	7	5	7	up	-0.740631	0.762383	2	0	0	3	0	0	unchanged
KLHDC7A	0.00226274	0.991187	125	104	106	181	101	96	unchanged	-0.910202	0.823487	0	0	0	0	1	0	unchanged
PAX7	-0.556413	1.07e-06	454	382	330	749	601	541	unchanged	-2.65202	0.161866	0	0	1	2	2	3	unchanged
TAS1R2	-2.00923	0.590648	0	0	0	3	0	0	unchanged	NA	NA	NA	NA	NA	NA	NA	NA	NA
ALDH4A1	-0.307175	0.00182915	476	538	500	904	672	526	unchanged	-0.133793	0.0232528	1232	1306	995	1164	1501	1352	unchanged
MIR1290	1.09448	0.788527	1	0	0	0	0	0	unchanged	-1.79031	0.454137	1	0	0	1	3	0	unchanged
IFFO2	-0.825591	1.4e-42	1725	1915	1559	4105	3382	2727	unchanged	0.0306993	0.510406	2774	2717	2257	2140	2984	2767	unchanged
UBR4	0.447212	0.0933775	26204	27063	19683	16191	21093	19224	unchanged	-0.256101	0.00145318	35915	30577	29732	35388	43818	40287	unchanged
EMC1-AS1	1.00688	0.0128918	31	43	34	21	28	11	unchanged	-0.713247	0.021742	33	28	35	49	68	48	unchanged
EMC1	-0.030179	0.512353	12973	13596	11205	17206	14220	11334	unchanged	0.120286	4.67e-06	11113	10989	9115	8558	10993	10254	unchanged
MRTO4	-0.627968	7.17e-21	3542	3748	3234	8305	5708	4360	unchanged	0.14447	0.000639277	3672	3874	3304	2846	3825	3550	unchanged
AKR7L	0.10385	0.823127	15	25	22	29	27	10	unchanged	-0.866794	0.0735969	8	19	11	19	26	27	unchanged
AKR7A3	0.77715	0.12838	13	31	19	14	13	13	unchanged	-0.270738	0.605003	16	26	6	18	28	13	unchanged
LOC100506730	0.308228	0.10677	125	129	123	156	110	78	unchanged	-0.637694	0.00178092	79	82	62	111	139	109	unchanged
AKR7A2	-0.0454688	0.444302	2032	2156	1823	2945	2204	1779	unchanged	-0.0420436	0.426471	1864	2103	1607	1696	2193	2064	unchanged
SLC66A1	-0.209299	0.0100169	765	773	698	1152	952	768	unchanged	0.166372	0.0766436	717	663	505	510	704	526	unchanged
CAPZB	-0.234352	1.7e-05	10741	11389	9882	18507	13657	10218	unchanged	0.269596	2.05e-27	17610	18287	14516	12545	16368	14471	unchanged
LOC105378614	1.95478	0.6171	2	0	0	0	0	0	unchanged	-0.419871	0.850564	1	0	1	0	2	1	unchanged
MICOS10	-0.0280063	0.692024	5422	5773	4672	8383	5408	4450	unchanged	0.0531916	0.173284	5284	5273	4565	4295	5936	4952	unchanged
RPS14P3	-0.153757	0.675128	42	51	34	71	24	59	unchanged	-0.103581	0.83174	17	15	16	19	13	21	unchanged
NBL1	-0.191403	0.225556	179	181	138	287	185	164	unchanged	1.3406	2.95e-13	200	198	162	80	81	67	up
HTR6	1.03969	0.399832	6	4	2	0	4	2	unchanged	0.899635	0.36729	6	7	3	1	5	3	unchanged
TMCO4	-0.20942	0.0137695	798	851	673	1144	1024	797	unchanged	-0.314145	4.48e-10	1724	1742	1503	1823	2347	2251	unchanged
OTUD3	-0.229441	0.000480781	1350	1347	1163	2121	1629	1299	unchanged	0.202798	1.54e-05	2663	2485	2203	1925	2451	2258	unchanged
PLA2G2E	NA	NA	NA	NA	NA	NA	NA	NA	NA	2.06579	0.559568	0	0	2	0	0	0	unchanged
PLA2G5	-2.60727	0.406843	0	0	0	0	0	3	unchanged	-0.910202	0.823487	0	0	0	0	0	1	unchanged
PLA2G2D	-1.03062	0.729138	1	0	0	0	0	2	unchanged	NA	NA	NA	NA	NA	NA	NA	NA	NA
UBXN10	-0.74157	0.730125	0	1	1	3	0	1	unchanged	NA	NA	NA	NA	NA	NA	NA	NA	NA
LINC01141	-0.700448	0.638565	1	1	2	6	1	1	unchanged	0.620993	0.244208	22	19	13	6	20	11	unchanged
CAMK2N1	-0.989161	7.47e-27	722	940	797	2401	1784	1312	unchanged	-0.180969	2.46e-08	5650	5878	4868	5478	7160	6676	unchanged
MUL1	-0.162307	0.00388957	2979	3091	2693	4730	3479	2774	unchanged	0.018499	0.681133	2426	2489	1943	2062	2615	2337	unchanged
CDA	-1.82188	0.000383278	7	8	8	31	37	22	down	2.01438	1.37e-05	37	35	32	5	11	11	up
PINK1	-1.15848	9.03e-37	502	455	404	1465	1122	821	down	0.905773	2.12e-26	866	871	701	352	534	469	unchanged
PINK1-AS	-0.0102271	0.914711	532	522	459	718	539	443	unchanged	-0.361899	0.000108502	491	439	373	529	608	594	unchanged
DDOST	-0.147404	0.00192611	15607	16620	14351	24844	18483	14495	unchanged	-0.0484436	0.046161	15517	16195	12859	13930	17698	16153	unchanged
KIF17	-0.441002	0.384361	8	15	20	26	18	21	unchanged	0.950339	0.0930739	20	19	14	5	17	7	unchanged
SH2D5	-0.928298	4.1e-09	110	133	112	307	249	196	unchanged	1.64395	3.37e-39	540	450	417	143	175	149	up
HP1BP3	0.19678	1.13e-05	14477	14537	12729	16559	13273	10673	unchanged	0.169844	7.35e-13	15478	15574	12678	11806	14814	13673	unchanged
EIF4G3	0.408952	7.2e-10	8397	8491	6958	7439	6724	5552	unchanged	0.219397	6.45e-14	9524	9400	7888	7086	8648	8133	unchanged
MIR1256	NA	NA	NA	NA	NA	NA	NA	NA	NA	1.01335	0.80387	0	0	1	0	0	0	unchanged
ECE1	-0.117806	0.017501	12476	12605	10437	17013	14232	11412	unchanged	0.0790676	0.00384494	10578	10928	8812	8666	11261	9856	unchanged
ECE1-AS1	1.03704	0.0832245	12	15	19	8	11	6	unchanged	-0.515237	0.337997	17	14	6	11	27	17	unchanged
NBPF3	-0.193671	0.0256296	711	759	591	1026	902	682	unchanged	0.19174	0.0204794	640	649	566	489	625	574	unchanged
ALPL	-0.458702	0.843379	0	0	2	1	0	2	unchanged	1.73232	0.0236302	9	15	12	6	2	3	unchanged
RAP1GAP	0.090911	0.401179	414	402	339	504	391	313	unchanged	1.89715	1.86e-15	144	125	109	33	37	35	up
USP48	0.0030102	0.955072	3935	3895	3427	5202	4196	3148	unchanged	-0.0786361	0.0131977	5875	5743	4886	5173	6789	6147	unchanged
LDLRAD2	0.429051	0.39969	26	17	19	34	10	10	unchanged	4.47994	0.00944692	6	3	3	0	0	0	up
HSPG2	0.786548	0.000660298	13573	14131	10480	7139	8712	7705	unchanged	2.81188	0	2881	2644	2398	371	415	384	up
CELA3A	-2.42293	0.468209	0	0	0	4	0	0	unchanged	NA	NA	NA	NA	NA	NA	NA	NA	NA
LINC01635	0.51152	0.305767	26	21	12	18	19	9	unchanged	-0.156997	0.657191	36	43	18	35	36	39	unchanged
LINC00339	0.549754	1.56e-06	562	494	469	529	352	291	unchanged	-0.0626601	0.568878	455	487	384	376	630	442	unchanged
CDC42	-0.125501	0.0104898	11714	12425	10481	18288	13626	10445	unchanged	0.172006	6.22e-11	16192	16746	13290	12123	15637	14797	unchanged
WNT4	1.40952	0.00881521	23	29	17	11	5	12	up	1.14719	0.0487576	27	18	9	6	10	9	unchanged
MIR4418	NA	NA	NA	NA	NA	NA	NA	NA	NA	1.01335	0.80387	0	0	1	0	0	0	unchanged
ZBTB40	0.202574	0.0196245	3870	3903	2990	3644	3651	2903	unchanged	-0.175569	4.51e-05	3124	2949	2669	2957	3790	3519	unchanged
EPHA8	0.604283	0.313066	11	21	12	7	15	9	unchanged	2.42027	0.455408	3	0	0	0	0	0	unchanged
C1QC	-0.829075	0.838993	0	0	0	1	0	0	unchanged	NA	NA	NA	NA	NA	NA	NA	NA	NA
EPHB2	-0.358281	7.25e-13	11239	12268	10132	18979	15956	12799	unchanged	-0.938148	2.77e-259	6913	7085	5671	11526	14377	13141	unchanged
LACTBL1	2.31617	0.341895	5	0	0	0	0	1	unchanged	NA	NA	NA	NA	NA	NA	NA	NA	NA
TEX46	-0.0440826	0.974079	3	2	2	0	2	5	unchanged	0.275878	0.764165	3	6	6	3	3	7	unchanged
KDM1A	-0.200303	2.2e-05	7592	8373	6947	12210	9669	7480	unchanged	-0.0580672	0.0441503	8807	8901	7153	7988	9915	8902	unchanged
MIR3115	NA	NA	NA	NA	NA	NA	NA	NA	NA	1.01335	0.80387	0	0	1	0	0	0	unchanged
LUZP1	-0.286035	2.88e-05	6850	7353	5893	10063	9153	7637	unchanged	-0.069345	0.0468572	10138	9702	8708	9025	11179	10918	unchanged
HTR1D	-2.47451	1.97e-09	8	11	9	72	60	42	down	-1.37175	3.73e-05	14	31	26	57	73	62	down
HNRNPR	-0.106834	0.013218	22817	23083	19677	33399	25293	20181	unchanged	0.0390201	0.132359	17923	18167	15522	15084	19091	18011	unchanged
ZNF436	0.320646	6.61e-07	1678	1793	1446	1816	1435	1131	unchanged	-0.731658	1.55e-60	2100	2219	1887	3172	3869	3652	unchanged
TCEA3	0.452879	0.0502036	110	108	72	85	74	72	unchanged	-1.33191	8.25e-16	134	92	85	216	325	274	down
ASAP3	0.476734	2.65e-15	2526	2689	2169	2400	1903	1582	unchanged	-0.768011	1.17e-126	4451	4495	3600	6282	8313	7582	unchanged
E2F2	-0.320036	3.83e-06	1199	1199	1068	1942	1633	1241	unchanged	-0.76744	6.41e-58	1753	1733	1436	2607	3267	2811	unchanged
ID3	0.97329	3.91e-70	14256	15352	13105	10712	7866	5898	unchanged	-0.707865	2.38e-162	17787	18384	14259	24128	32126	29202	unchanged
RPL11	-0.208837	0.00801406	21290	22259	19916	39165	23376	20579	unchanged	-0.169435	0.0389481	33447	35978	30773	31485	42856	43280	unchanged
ELOA	0.115549	0.0233186	4293	4552	3791	5248	4288	3415	unchanged	0.110772	0.00046138	9386	9429	7721	7311	9152	9018	unchanged
ELOA-AS1	-0.0475954	0.901384	31	23	23	35	27	26	unchanged	-0.954101	0.00434779	31	32	18	59	59	42	unchanged
PITHD1	-0.0199663	0.766089	2330	2438	2222	3518	2496	1963	unchanged	0.380619	6.42e-19	3555	3737	2984	2419	3130	2639	unchanged
LYPLA2	0.347472	1.18e-08	3326	3405	3143	3756	2776	2179	unchanged	-0.175195	6.19e-06	4117	4364	3349	3890	5307	4671	unchanged
GALE	-0.128887	0.0195225	3996	3929	3412	5977	4426	3481	unchanged	0.0487611	0.299129	2688	2938	2452	2430	2987	2688	unchanged
HMGCL	0.181232	0.0672973	596	688	578	784	635	425	unchanged	-0.163933	0.00306945	1462	1439	1227	1412	1833	1558	unchanged
FUCA1	0.928578	3.95e-42	2044	2049	1767	1453	1160	833	unchanged	-0.371105	7.19e-07	694	727	555	801	951	890	unchanged
CNR2	0.997141	0.742236	2	0	0	0	0	1	unchanged	4.31213	0.0193121	2	8	1	0	0	0	unchanged
PNRC2	0.437722	2.52e-16	7810	7903	6962	8136	6077	4591	unchanged	0.22339	1.46e-17	12269	12592	10163	9084	11718	10319	unchanged
SRSF10	-0.120309	0.0162197	9695	9544	8512	14491	10790	8517	unchanged	-0.105548	2.18e-05	15469	15563	13174	14471	18030	16852	unchanged
MYOM3	-1.45415	0.113991	3	4	2	6	5	14	unchanged	3.46151	0.111581	4	1	1	0	0	0	unchanged
IL22RA1	0.560884	0.00830059	146	157	110	100	99	103	unchanged	-1.22247	2.57e-12	98	79	79	169	226	227	down
IFNLR1	9.047	7.87e-14	97	107	65	0	0	0	up	-0.158515	0.208388	265	284	196	264	321	273	unchanged
LINC02800	2.0114	0.373451	1	2	1	1	0	0	unchanged	-3.29398	0.0523312	0	0	1	3	4	4	unchanged
GRHL3	0.0784446	0.902157	13	11	12	29	6	6	unchanged	-0.503324	0.359508	5	17	14	14	24	16	unchanged
STPG1	-0.274486	0.078917	156	200	140	265	230	170	unchanged	1.07951	7.7e-45	1023	1079	834	409	543	489	up
NIPAL3	-0.158286	0.0225495	2577	2386	2060	3380	2909	2367	unchanged	1.94559	0	8785	8502	7019	1941	2410	2188	up
RCAN3AS	2.32178	0.102029	5	7	2	0	3	0	unchanged	0.59767	0.71275	5	1	0	1	2	1	unchanged
RCAN3	-0.310133	3.84e-05	1112	1081	1011	1749	1464	1195	unchanged	0.633851	1.95e-49	3341	3363	2754	1775	2417	2142	unchanged
NCMAP	NA	NA	NA	NA	NA	NA	NA	NA	NA	-0.993175	0.735782	1	0	0	2	0	0	unchanged
SRRM1	-0.0600984	0.199116	5673	5865	4939	8002	6282	4879	unchanged	0.00949645	0.6968	12310	12590	10204	10529	13452	12191	unchanged
CLIC4	-0.441554	7.21e-23	17523	18188	15373	30956	26001	20077	unchanged	0.437316	7.37e-111	53969	53601	44492	33969	42820	39680	unchanged
RUNX3	-0.24932	0.0020322	1227	1202	996	2047	1469	1069	unchanged	-0.73104	4.04e-31	956	904	737	1285	1724	1465	unchanged
MIR6731	2.11247	0.570271	0	0	2	0	0	0	unchanged	1.08728	0.705267	0	0	2	1	0	0	unchanged
MIR4425	-1.411	0.391838	1	0	2	0	3	5	unchanged	NA	NA	NA	NA	NA	NA	NA	NA	NA
SYF2	0.125925	0.102374	1963	1936	1813	2667	1766	1469	unchanged	0.148929	0.000651794	3057	3289	2752	2419	3221	2897	unchanged
RSRP1	0.730012	1.18e-26	1907	1953	1736	1640	1214	931	unchanged	-0.156209	9.51e-06	4322	4320	3436	4064	5099	4779	unchanged
RHD	0.584289	0.335563	9	19	14	10	7	13	unchanged	-0.445079	0.357087	16	13	12	17	23	18	unchanged
TMEM50A	0.0235736	0.707627	3757	3671	3213	5154	3554	3021	unchanged	0.376417	4.47e-34	8707	8661	7399	5745	7187	6874	unchanged
RHCE	-0.365614	0.588149	11	8	4	12	9	11	unchanged	0.0556041	0.922806	21	11	7	14	13	11	unchanged
MACO1	-0.111313	0.0727826	2145	2279	2001	3317	2570	1897	unchanged	-0.0350948	0.385878	3841	4041	3349	3422	4295	4229	unchanged
LDLRAP1	-0.451177	2.38e-11	1122	1159	1011	2117	1604	1302	unchanged	-0.0940422	0.04845	2006	2096	1626	1828	2346	2163	unchanged
MAN1C1	-1.53716	1.63e-07	29	33	23	113	72	86	down	-0.485182	0.120971	44	53	24	36	75	65	unchanged
SELENON	-0.0727424	0.139452	7806	8038	6778	10587	8660	7110	unchanged	0.055426	0.102741	5405	5210	4311	4362	5567	4965	unchanged
MTFR1L	0.0940078	0.233409	1399	1459	1326	1875	1521	1016	unchanged	0.131724	0.00419672	3036	3253	2548	2471	3220	2675	unchanged
LOC646471	0.922295	2.63e-06	166	154	138	94	89	82	unchanged	-0.055978	0.59676	416	370	308	323	444	414	unchanged
AUNIP	-0.435692	1.7e-05	385	390	336	676	553	441	unchanged	-0.313803	0.0015325	459	453	408	432	679	606	unchanged
PAQR7	-0.665044	3.6e-15	537	589	507	1208	937	744	unchanged	0.0490832	0.334318	1819	1764	1466	1464	1864	1734	unchanged
STMN1	-0.0973774	0.102317	18234	18722	16491	28888	20279	15401	unchanged	0.0678845	0.00349671	40306	42248	34684	33095	43076	40044	unchanged
PAFAH2	-0.0730838	0.347525	881	863	756	1219	950	762	unchanged	0.123825	0.088384	951	967	718	693	946	869	unchanged
EXTL1	-0.0718625	0.894819	14	12	12	14	19	11	unchanged	0.417309	0.608879	6	6	8	4	9	3	unchanged
SLC30A2	NA	NA	NA	NA	NA	NA	NA	NA	NA	1.01335	0.80387	1	0	0	0	0	0	unchanged
PDIK1L	-0.193822	0.00877339	977	1026	933	1539	1235	971	unchanged	-0.174509	0.014566	999	872	798	937	1128	1058	unchanged
FAM110D	0.173403	0.816851	6	7	8	10	5	6	unchanged	1.49097	0.000501903	40	36	27	11	17	10	up
C1orf232	0.32109	0.912559	2	0	0	2	0	0	unchanged	NA	NA	NA	NA	NA	NA	NA	NA	NA
ZNF593	-0.459749	1.8e-07	945	984	830	1982	1287	1018	unchanged	0.0249668	0.695015	1105	1160	884	932	1173	1100	unchanged
CNKSR1	-1.04323	0.00658228	17	20	26	65	33	47	down	0.115591	0.859217	10	20	8	8	25	4	unchanged
CATSPER4	-3.54929	0.117231	0	0	0	5	3	0	unchanged	NA	NA	NA	NA	NA	NA	NA	NA	NA
CEP85	0.082756	0.153758	3193	3399	2843	3900	3292	2668	unchanged	-0.164937	1.01e-05	4252	4224	3638	4228	5229	4634	unchanged
SH3BGRL3	-0.0322853	0.577184	6584	7011	5993	9973	7104	5470	unchanged	0.31838	4.07e-25	20237	21113	17168	13508	17951	17326	unchanged
UBXN11	-0.206732	0.0178379	636	742	568	1055	805	642	unchanged	0.00147575	0.981977	1090	1086	902	870	1200	1128	unchanged
CD52	4.31576	0.0184519	5	2	3	0	0	0	unchanged	-0.237348	0.900716	0	1	2	0	2	2	unchanged
CRYBG2	-2.81762	0.302661	0	0	0	4	1	0	unchanged	0.054908	0.955262	5	2	5	5	4	3	unchanged
ZNF683	NA	NA	NA	NA	NA	NA	NA	NA	NA	1.01335	0.80387	1	0	0	0	0	0	unchanged
LIN28A	-0.258098	0.924721	0	2	0	3	0	0	unchanged	0.873425	0.771246	0	2	0	1	0	0	unchanged
DHDDS	-0.376583	1.44e-08	1240	1240	1058	2093	1679	1337	unchanged	-0.152857	3.23e-05	3980	4068	3452	3857	5038	4393	unchanged
DHDDS-AS1	0.73731	0.115934	24	27	18	22	10	14	unchanged	-0.502353	0.155615	38	28	20	26	51	50	unchanged
HMGN2	0.0946753	0.0691957	37752	39339	33998	51482	36807	28730	unchanged	0.111955	3.18e-07	45453	47572	37380	36128	46639	42341	unchanged
RPS6KA1	0.535132	1.37e-17	2460	2699	2073	2280	1823	1440	unchanged	-0.597459	6.78e-51	2420	2449	2002	3117	4033	3639	unchanged
LOC101928728	0.725907	0.0721762	30	58	26	24	33	18	unchanged	-0.297917	0.224795	55	102	57	76	98	98	unchanged
ARID1A	0.239651	0.00148898	9919	10229	8276	9552	9208	7540	unchanged	-0.169941	2e-09	12404	11744	10111	11577	14711	13718	unchanged
PIGV	0.58947	1.34e-09	636	613	538	549	442	334	unchanged	0.390559	1.3e-06	991	1187	1038	750	974	834	unchanged
ZDHHC18	-0.321311	6.77e-07	1428	1507	1312	2538	1905	1496	unchanged	-0.158889	0.000476199	2183	2264	1774	2053	2682	2469	unchanged
SFN	0.62276	0.0180697	75	71	68	55	60	39	unchanged	0.796167	0.0791079	25	31	18	11	15	18	unchanged
GPN2	0.208995	0.00130423	1927	1959	1780	2355	1774	1367	unchanged	0.0160048	0.69152	2949	2946	2446	2464	3217	2884	unchanged
GPATCH3	-0.0729512	0.449004	722	892	703	1232	875	639	unchanged	-0.078722	0.229321	1210	1208	876	1043	1345	1209	unchanged
NR0B2	2.94335	0.280995	3	1	0	0	0	0	unchanged	-0.718127	0.817989	1	0	0	0	2	0	unchanged
NUDC	-0.306688	1.17e-07	7691	7878	6832	13856	9788	7564	unchanged	-0.0451477	0.0950725	13426	14291	11549	12330	15407	14276	unchanged
KDF1	-1.07549	0.576089	1	0	1	3	1	1	unchanged	-1.67596	0.182426	2	1	1	4	2	7	unchanged
TRNP1	-0.404631	0.0159799	220	257	168	380	383	192	unchanged	1.57629	6.88e-64	818	814	714	233	322	264	up
TENT5B	-0.400012	0.0130252	151	156	127	280	221	143	unchanged	0.560688	2.51e-25	1878	1998	1601	1110	1405	1337	unchanged
SLC9A1	-0.113411	0.0643617	2285	2391	2085	3204	2727	2176	unchanged	-0.0158496	0.682306	4425	4604	3484	3700	4888	4525	unchanged
WDTC1	0.0145886	0.809432	2339	2570	2088	3069	2605	2010	unchanged	0.347908	2.17e-14	3008	2899	2393	1875	2541	2359	unchanged
TMEM222	-0.139452	0.0577588	1039	1076	946	1615	1234	929	unchanged	0.0833575	0.0807982	2273	2169	1790	1735	2292	2078	unchanged
ACTG1P20	0.505947	0.00893532	165	152	111	121	119	91	unchanged	0.0561608	0.729566	198	171	132	161	164	170	unchanged
SYTL1	0.77209	0.00188074	90	84	71	73	49	39	unchanged	0.140903	0.47396	138	139	80	93	120	120	unchanged
MAP3K6	0.506418	3.13e-11	1387	1394	1217	1219	1024	869	unchanged	0.151031	2.42e-07	7428	7534	6111	5705	7413	6575	unchanged
FCN3	0.737635	0.323665	9	9	9	5	10	3	unchanged	-0.273209	0.562092	24	13	12	19	23	19	unchanged
CD164L2	NA	NA	NA	NA	NA	NA	NA	NA	NA	-2.33051	0.438638	0	0	0	0	1	2	unchanged
GPR3	0.0257729	0.847061	305	267	267	414	274	238	unchanged	-0.4201	0.000947879	224	242	181	256	313	327	unchanged
WASF2	-0.290101	8.24e-08	8730	8981	7531	13348	11398	9329	unchanged	0.118679	8.19e-08	23100	23087	19123	18400	23000	20965	unchanged
AHDC1	0.0638546	0.363422	1509	1566	1258	1804	1557	1225	unchanged	-0.220947	6.21e-08	3178	3061	2627	3103	4104	3531	unchanged
FGR	NA	NA	NA	NA	NA	NA	NA	NA	NA	-0.120312	0.928297	3	5	0	0	4	5	unchanged
LINC02574	1.93181	0.587347	1	1	0	0	0	0	unchanged	0.809469	0.728331	0	1	2	0	2	0	unchanged
IFI6	0.600964	1.86e-16	9612	9457	8908	9631	6357	4942	unchanged	-1.34587	1.43e-290	3015	3171	2614	6465	8870	7945	down
FAM76A	-0.701026	4.55e-12	375	435	375	945	694	525	unchanged	0.184454	0.00784006	933	936	787	688	900	840	unchanged
STX12	0.0884974	0.21213	1294	1481	1200	1694	1349	1108	unchanged	0.155499	0.000915915	3348	3392	2608	2370	3402	2950	unchanged
PPP1R8	-0.176706	0.00112616	3758	3890	3221	5865	4514	3374	unchanged	-0.0537014	0.13623	5327	5740	4767	5006	6396	5670	unchanged
SCARNA1	0.338459	0.704248	6	3	7	4	6	4	unchanged	-0.0050742	0.994118	9	13	4	5	12	10	unchanged
THEMIS2	3.79278	2.12e-12	46	54	52	3	3	6	up	-0.343685	0.00732267	224	243	173	249	315	276	unchanged
RPA2	-0.231311	5.2e-05	2483	2679	2164	4062	3029	2494	unchanged	-0.182604	9.87e-07	4144	4147	3232	3835	5072	4654	unchanged
SMPDL3B	0.463485	0.503871	5	12	13	11	10	4	unchanged	1.04532	0.370845	5	4	3	1	1	4	unchanged
XKR8	3.78397	0.000438358	12	18	10	0	0	3	up	0.60578	4.45e-11	721	838	703	413	630	511	unchanged
EYA3	0.0962553	0.224505	1501	1640	1331	1725	1620	1261	unchanged	-0.272296	5.28e-12	3120	2986	2539	3163	3985	3683	unchanged
PTAFR	-0.641749	0.247882	13	10	9	14	25	15	unchanged	-1.57865	0.0779795	1	6	2	8	15	5	unchanged
DNAJC8	-0.0893728	0.101424	6277	6741	5651	9753	7062	5486	unchanged	0.0472988	0.0701297	11060	11435	9238	9373	11762	10700	unchanged
ATP5IF1	0.305527	1e-05	2544	2544	2058	2878	1988	1616	unchanged	-0.461873	3.51e-35	4000	4044	3524	4665	6167	5750	unchanged
SESN2	-0.713993	1.64e-26	1077	1099	988	2413	1866	1510	unchanged	0.00906097	0.888221	1149	1309	1008	1000	1359	1220	unchanged
MED18	-0.097958	0.326248	916	1083	1021	1681	1124	862	unchanged	-0.0802368	0.163492	1333	1451	1108	1233	1582	1450	unchanged
PHACTR4	-0.0115346	0.82437	4290	4695	3987	5947	4866	3748	unchanged	-0.024002	0.493847	5342	5656	4588	4923	6078	5425	unchanged
SNHG3	-0.108019	0.101831	5419	5545	4762	8663	5978	4509	unchanged	0.282195	6.7e-16	5301	5369	4365	3768	4862	4196	unchanged
RCC1	-0.0542046	0.250708	8842	8828	7732	12322	9763	7395	unchanged	0.000269942	0.993819	6094	6210	5027	5237	6394	6318	unchanged
SNORA73A	-0.287019	0.023798	251	253	251	410	345	271	unchanged	0.552642	1.05e-06	385	452	356	232	333	282	unchanged
SNORA73B	-0.316393	0.0351082	187	204	190	337	298	179	unchanged	0.46093	0.000830859	254	263	214	177	198	174	unchanged
TRNAU1AP	-0.0965596	0.330881	536	652	526	908	628	518	unchanged	0.364959	3.15e-09	1572	1809	1462	1098	1447	1366	unchanged
SNHG12	-0.240229	0.0032592	1115	1181	1065	1997	1320	1144	unchanged	-0.0190769	0.727491	1704	1705	1487	1476	2013	1676	unchanged
SNORD99	-1.04247	0.00160346	32	25	19	79	51	45	down	-0.123151	0.637417	50	62	50	51	74	59	unchanged
SNORA44	0.10878	0.93338	4	6	0	6	0	4	unchanged	-0.600962	0.504697	7	0	7	10	5	7	unchanged
SNORA16A	-0.174716	0.496479	72	70	41	96	76	57	unchanged	-0.386892	0.0669688	97	79	66	104	128	95	unchanged
RAB42	-0.453168	0.739262	2	6	0	3	9	0	unchanged	0.269623	0.685092	11	13	6	4	12	10	unchanged
TAF12	0.449118	7.01e-06	784	704	582	712	574	408	unchanged	-0.175332	0.00203856	1709	1617	1528	1599	2155	1962	unchanged
LINC01715	0.313635	0.661925	7	7	10	10	7	5	unchanged	0.288349	0.531826	28	19	16	12	26	16	unchanged
GMEB1	-0.293941	0.000195343	893	876	749	1423	1071	935	unchanged	0.359496	3.45e-09	1351	1371	1182	888	1191	1087	unchanged
YTHDF2	-0.132002	0.0156355	5053	5438	4679	7994	6127	4536	unchanged	-0.0210499	0.51986	7626	7554	6069	6248	8603	7552	unchanged
OPRD1	0.0677074	0.94208	6	3	4	6	5	3	unchanged	0.53192	0.20958	29	25	25	22	15	19	unchanged
EPB41	0.023161	0.77472	2823	3116	2287	3277	3067	2507	unchanged	-0.590321	5.2e-26	1681	1548	1492	2204	2742	2447	unchanged
TMEM200B	0.524148	0.157992	31	52	42	56	22	22	unchanged	0.294712	1.29e-07	1622	1686	1320	1096	1469	1351	unchanged
SRSF4	-0.0131108	0.796731	4899	5188	4356	6988	5196	4120	unchanged	-0.0130711	0.634862	9122	9180	7757	7812	10191	9323	unchanged
MECR	-0.292874	0.000156414	782	813	687	1308	996	812	unchanged	0.0725832	0.233087	1298	1371	1082	1097	1416	1186	unchanged
PTPRU	-0.32794	2.4e-07	2542	2749	2262	4060	3625	2795	unchanged	-0.00541692	0.895064	3310	3388	2639	2747	3720	3260	unchanged
LINC01756	-2.22231	0.161666	0	1	1	3	3	4	unchanged	1.04292	0.46338	5	1	2	1	1	2	unchanged
MATN1	-0.315549	0.419435	17	31	32	46	45	22	unchanged	-0.347951	0.159244	54	64	59	81	80	72	unchanged
MATN1-AS1	0.464868	0.0268304	121	100	110	105	90	72	unchanged	-0.296498	0.290452	45	72	42	73	59	67	unchanged
LAPTM5	-0.476539	0.318194	16	18	14	27	36	12	unchanged	1.54971	5.24e-18	222	198	188	65	83	68	up
LINC01778	1.06998	0.0682349	15	23	27	14	20	2	unchanged	-0.886333	0.00130568	45	42	28	54	89	78	unchanged
SDC3	0.128731	0.0168143	5704	6026	4975	6745	5523	4628	unchanged	-1.61161	0	9008	8946	7436	23556	30148	26801	down
PUM1	0.068147	0.311169	7008	7116	6020	7914	7210	5971	unchanged	0.0121708	0.690908	9353	8915	7691	7856	10016	8849	unchanged
SNORD103C	-3.75211	0.0835442	0	0	0	4	0	4	unchanged	-1.03744	0.263548	7	1	2	6	6	9	unchanged
NKAIN1	-1.75335	9.23e-13	31	45	58	198	182	127	down	1.27025	0.00641132	28	32	21	8	16	11	up
SNRNP40	-0.0734792	0.223583	2919	3090	2576	4450	3173	2512	unchanged	-0.248924	2.46e-11	4364	4458	3377	4362	5612	5034	unchanged
ZCCHC17	-0.27131	9.57e-05	1823	1799	1556	3123	2176	1726	unchanged	-0.187872	1.22e-06	3767	4098	3310	3766	4905	4552	unchanged
FABP3	0.147226	0.616234	41	66	45	67	46	40	unchanged	-0.634033	0.00765388	61	72	40	85	103	88	unchanged
SERINC2	-0.00856773	0.9162	839	991	807	1251	948	761	unchanged	-0.42612	1.42e-11	1153	1279	964	1321	1872	1550	unchanged
LINC01226	NA	NA	NA	NA	NA	NA	NA	NA	NA	-1.14907	0.0101271	17	10	13	26	27	39	unchanged
TINAGL1	2.08484	0.0812614	6	4	5	2	1	1	unchanged	1.12838	0.0970892	10	9	18	6	7	5	unchanged
HCRTR1	0.490973	0.671216	7	5	0	3	3	3	unchanged	-1.00645	0.298177	2	0	9	8	4	12	unchanged
PEF1	-0.192592	0.00736608	2118	2441	2084	3797	2603	2135	unchanged	-0.0789391	0.0401763	3834	3752	3007	3282	4311	4013	unchanged
COL16A1	-1.47864	3.59e-200	3092	3139	2775	11719	9167	7147	down	-0.55157	2.83e-148	27789	27259	22878	34362	44536	39689	unchanged
ADGRB2	-0.412962	6.04e-10	1424	1439	1178	2381	1987	1592	unchanged	-0.0936057	0.112368	1492	1503	1114	1316	1732	1491	unchanged
MIR4254	0.790218	0.534624	3	2	5	0	3	3	unchanged	-1.46599	0.562517	0	1	0	1	0	2	unchanged
SPOCD1	-0.873153	2.76e-37	951	1031	822	2350	1907	1459	unchanged	0.762881	4.25e-128	8802	9070	7183	4454	5821	5039	unchanged
PTP4A2	-0.280878	6.35e-09	8843	8989	7721	14921	11227	8640	unchanged	0.260158	6e-22	14078	14720	11519	9932	13088	11906	unchanged
KHDRBS1	-0.0180657	0.683014	15398	16420	13926	21929	16828	13045	unchanged	0.0564332	0.0212192	18545	19610	15820	15690	20022	18141	unchanged
TMEM39B	-0.0716661	0.423391	945	990	852	1504	1062	747	unchanged	-0.283276	4.46e-06	1318	1295	1206	1365	1891	1594	unchanged
MIR5585	2.4881	0.462173	0	3	0	0	0	0	unchanged	-1.37076	0.505134	0	2	0	3	2	0	unchanged
KPNA6	-0.0901609	0.0636348	7284	7612	6386	10171	8174	6770	unchanged	0.0277232	0.257	12337	12382	10182	10358	13256	11905	unchanged
TXLNA	-0.010642	0.825373	8815	9013	7410	11395	9290	7499	unchanged	-0.113906	6.04e-07	15778	15643	13021	14384	18584	16957	unchanged
CCDC28B	0.0569157	0.571912	500	564	466	724	537	391	unchanged	-0.241005	8.81e-05	1262	1314	1064	1197	1683	1597	unchanged
IQCC	0.0611269	0.64679	315	330	242	409	268	266	unchanged	-0.234798	0.0108986	606	554	468	640	666	668	unchanged
DCDC2B	0.786116	0.0583752	37	36	21	22	16	21	unchanged	-0.422684	0.0449109	74	84	85	90	121	130	unchanged
TMEM234	-0.0194333	0.896063	257	224	200	350	262	168	unchanged	0.244097	0.00833546	647	548	507	432	544	516	unchanged
EIF3I	-0.257002	1.05e-05	12757	13400	11326	22464	16043	11998	unchanged	0.0714039	0.00477665	16330	17073	13470	13187	17321	15782	unchanged
MTMR9LP	0.208576	0.437799	65	70	67	104	58	39	unchanged	-0.62907	5.03e-21	1012	1057	838	1234	1740	1704	unchanged
FAM167B	1.13538	0.047494	20	25	14	7	7	14	unchanged	-0.0326159	0.894357	103	67	58	57	100	86	unchanged
LCK	3.41796	0.0677897	3	8	0	0	0	1	unchanged	0.654153	0.762506	1	0	2	1	0	1	unchanged
HDAC1	0.0036867	0.945213	9937	10341	8385	13991	10249	7832	unchanged	-0.0280414	0.297557	14256	13732	11739	12396	15359	14252	unchanged
MARCKSL1	-0.0455817	0.408072	8655	9094	7847	13073	9390	7254	unchanged	0.181359	8.4e-07	4907	5272	4039	3746	4819	4430	unchanged
FAM229A	0.175587	0.326325	149	159	132	204	144	93	unchanged	-0.838751	2.59e-08	135	166	109	223	296	240	unchanged
TSSK3	0.422192	0.00167672	381	319	266	329	257	214	unchanged	-0.735933	2.4e-11	289	313	258	466	490	523	unchanged
BSDC1	0.15519	0.00380563	3682	4027	3290	4451	3667	2856	unchanged	-0.0728324	0.029348	5052	5083	4287	4638	5890	5217	unchanged
ZBTB8B	0.380009	0.708965	5	2	7	2	8	2	unchanged	1.39474	0.136738	7	5	12	0	3	7	unchanged
ZBTB8A	-0.331143	1.71e-05	819	875	750	1478	1092	870	unchanged	0.212235	1.35e-05	2260	2241	1894	1606	2107	2023	unchanged
ZBTB8OS	-0.062162	0.456935	1340	1472	1269	2212	1482	1126	unchanged	-0.472452	2.61e-21	2077	2160	1885	2514	3164	3153	unchanged
RBBP4	-0.189999	7.96e-05	6542	6594	5793	10124	7968	6054	unchanged	-0.103539	2.16e-05	14649	15082	12235	13779	17114	15835	unchanged
SYNC	-0.886203	4.93e-26	779	699	587	1716	1380	1135	unchanged	0.102146	0.0143498	3528	3605	3133	2921	3769	3254	unchanged
KIAA1522	-1.01848	1.97e-75	2503	2713	2133	6764	5335	4409	down	-1.1688	2.29e-279	4548	4358	3601	8410	11110	9668	down
YARS1	-0.480281	1.46e-25	7789	8204	6999	15161	11725	8990	unchanged	0.0121135	0.601321	17337	17820	14552	15025	18960	17136	unchanged
S100PBP	-0.206591	0.000842858	1935	1883	1692	2999	2326	1787	unchanged	0.0462929	0.316396	2275	2335	1852	1874	2363	2249	unchanged
FNDC5	-1.04168	0.00621741	27	13	20	59	46	34	down	-0.76451	0.000482106	58	70	57	87	129	112	unchanged
HPCA	-0.0767299	0.953532	3	2	2	4	0	4	unchanged	-2.23483	2.19e-06	7	8	9	38	51	29	down
TMEM54	-0.0881347	0.265602	1152	1351	1203	1900	1405	1113	unchanged	-0.138755	0.0642466	990	1091	767	979	1256	1006	unchanged
RNF19B	-0.2726	0.000766756	819	968	773	1489	1104	866	unchanged	-0.183012	0.00920732	813	818	720	820	1021	931	unchanged
AK2	-0.148558	0.00198056	10034	10003	8487	14991	11586	8794	unchanged	-0.0949512	0.000825525	11256	11425	9524	10281	12919	12494	unchanged
AZIN2	-0.831691	4.57e-08	209	154	184	457	328	302	unchanged	-1.6878	6.09e-20	78	57	77	223	253	235	down
TRIM62	0.0981498	0.33347	601	600	509	661	594	503	unchanged	-0.973165	1.99e-38	567	558	462	971	1138	1115	unchanged
ZNF362	-0.188253	0.0167666	896	883	784	1379	1010	867	unchanged	-0.373568	7.33e-24	3907	3886	3132	4147	5651	4905	unchanged
A3GALT2	0.45379	0.511761	9	8	13	16	6	4	unchanged	-0.508016	0.290408	32	14	11	32	16	33	unchanged
PHC2	-0.137468	0.00957161	4643	4865	4135	7273	5388	4165	unchanged	-0.143732	3.99e-07	7509	7696	6239	7230	9030	8296	unchanged
MIR3605	-0.324533	0.684522	13	11	0	14	7	11	unchanged	-0.398808	0.454032	12	14	9	11	18	19	unchanged
PHC2-AS1	0.839625	0.3315	5	14	4	7	2	5	unchanged	-0.611441	0.28516	10	7	12	13	22	12	unchanged
ZSCAN20	0.1252	0.276693	388	415	339	436	394	324	unchanged	-0.107167	0.208216	613	592	483	550	657	675	unchanged
CSMD2	-0.0555489	0.926443	11	10	13	13	8	17	unchanged	-0.421904	2.21e-23	3673	3307	2949	4076	5086	4639	unchanged
GJB5	0.13271	0.969461	1	0	0	0	0	1	unchanged	0.09345	0.916658	5	4	6	2	5	8	unchanged
GJB4	0.13271	0.969461	1	0	0	0	0	1	unchanged	3.14675	0.0804549	4	1	4	0	1	0	unchanged
GJB3	2.03392	0.555396	1	0	1	0	0	0	unchanged	3.00112	0.000465041	25	9	12	1	3	2	up
SMIM12	-0.170048	0.0226772	1730	1772	1534	2896	1940	1551	unchanged	0.145293	0.00044176	3313	3515	2947	2682	3444	3057	unchanged
DLGAP3	-0.374239	0.119826	59	74	49	111	89	63	unchanged	0.423919	0.621229	4	10	5	2	8	5	unchanged
LOC653160	0.963155	0.00302014	45	60	59	39	37	19	unchanged	-0.903291	0.000623908	66	44	41	112	95	81	unchanged
TMEM35B	0.485636	9.84e-05	347	350	279	307	257	208	unchanged	-0.293691	0.00231323	560	512	495	522	726	758	unchanged
ZMYM6	-0.0723463	0.394317	812	850	667	1074	949	693	unchanged	0.126267	0.00227167	2919	2925	2424	2321	2896	2638	unchanged
ZMYM1	-0.00315391	0.964246	1204	1189	1044	1617	1241	987	unchanged	0.103421	0.0263086	3062	2974	2299	2286	2928	2818	unchanged
SFPQ	-0.0485393	0.268875	26990	27574	24031	38668	29489	22846	unchanged	-0.0103109	0.628389	29766	30138	24349	25092	32789	30189	unchanged
ZMYM4	0.134765	0.05886	4461	4688	3826	4811	4556	3606	unchanged	-0.0882182	0.00593985	7356	7278	6171	6915	8344	7658	unchanged
ZMYM4-AS1	-0.271261	0.879048	0	4	0	2	1	2	unchanged	-0.258216	0.841471	2	4	2	8	0	1	unchanged
KIAA0319L	0.545016	8.21e-19	2724	2877	2378	2389	2062	1607	unchanged	-0.2094	9.39e-08	3297	3152	2686	3224	4056	3676	unchanged
NCDN	0.184909	0.00999259	1740	1765	1375	1878	1577	1287	unchanged	0.180003	4.02e-06	4700	4756	3641	3576	4366	4008	unchanged
TFAP2E	0.259685	0.496824	31	26	31	39	22	22	unchanged	-0.704727	0.0146926	45	55	25	51	76	83	unchanged
PSMB2	-0.222617	4.65e-05	6844	7230	6251	11659	8495	6510	unchanged	-0.320208	5.29e-34	11534	11639	9174	11999	15517	14347	unchanged
C1orf216	0.237833	0.00196705	1623	1662	1466	2055	1388	1099	unchanged	0.0584634	0.148812	3090	3013	2515	2510	3196	2879	unchanged
CLSPN	-0.312916	2e-09	3704	3740	3209	6261	4676	3832	unchanged	-0.241184	1.65e-17	11100	11404	9526	11668	14168	13407	unchanged
AGO4	0.296619	0.00175584	624	599	534	677	526	397	unchanged	0.410915	3.46e-08	896	932	732	603	713	676	unchanged
AGO1	0.02514	0.709916	2627	2751	2300	3178	2820	2314	unchanged	-0.120949	6.8e-05	7100	6818	5702	6460	8185	7481	unchanged
AGO3	0.170286	0.0215747	1489	1453	1192	1635	1420	1028	unchanged	-0.180492	8.28e-07	4102	4145	3497	4141	5089	4571	unchanged
TEKT2	0.705377	0.684275	1	3	1	0	1	2	unchanged	-1.11729	0.0841194	9	6	4	16	16	10	unchanged
COL8A2	0.240932	0.474142	41	37	48	56	28	36	unchanged	0.122405	0.535564	126	152	86	112	130	101	unchanged
TRAPPC3	-0.236109	0.000194133	2777	2815	2617	4746	3426	2700	unchanged	0.112071	0.00459414	3954	4317	3439	3197	4237	3822	unchanged
MAP7D1	-0.112972	0.00909749	10042	10354	8904	14681	11598	9061	unchanged	0.0906037	0.0001134	18421	18967	15422	14660	19399	17458	unchanged
THRAP3	0.0921315	0.0606194	16580	16935	14067	19674	16350	13350	unchanged	0.0871816	9.24e-05	21130	20980	17660	16849	21636	19938	unchanged
SH3D21	0.490947	0.0268137	122	101	98	88	83	79	unchanged	0.513453	4.34e-06	513	592	505	296	507	381	unchanged
EVA1B	0.979098	2.5e-07	174	226	232	137	109	109	unchanged	0.371782	1.62e-09	1649	1747	1266	1063	1449	1221	unchanged
STK40	-0.0550445	0.289548	4008	4076	3625	5516	4489	3536	unchanged	0.130332	0.00189425	2922	3049	2547	2329	3046	2712	unchanged
LSM10	-0.205551	0.0081069	1136	1253	1024	1968	1405	1054	unchanged	-0.163897	0.0181515	981	1132	932	977	1355	1223	unchanged
OSCP1	0.294368	0.153721	135	154	94	165	114	73	unchanged	-0.154528	0.39127	115	140	93	113	150	138	unchanged
SNORA63C	1.90374	0.631867	0	2	0	0	0	0	unchanged	-2.29281	0.451063	0	0	0	0	2	1	unchanged
MRPS15	-0.476537	3.31e-14	2844	2945	2482	5719	4142	3091	unchanged	0.0368775	0.301862	4338	4606	3694	3713	4776	4294	unchanged
CSF3R	NA	NA	NA	NA	NA	NA	NA	NA	NA	-0.910202	0.823487	0	0	0	0	1	0	unchanged
GRIK3	-0.759223	0.327852	4	13	2	8	18	8	unchanged	-2.2495	0.502391	0	0	0	0	3	0	unchanged
LINC01137	-0.609528	0.000113492	189	155	201	392	290	251	unchanged	-0.518054	0.0355667	52	56	47	69	80	81	unchanged
ZC3H12A	0.0215822	0.822202	873	747	664	1111	794	620	unchanged	-0.399068	1.09e-08	742	786	647	875	1115	987	unchanged
MIR6732	0.818418	0.336586	3	10	12	4	10	2	unchanged	-0.504099	0.656961	3	0	5	5	3	4	unchanged
MEAF6	-0.263452	8.45e-05	1976	1955	1735	3365	2345	1924	unchanged	0.0552968	0.169043	3265	3192	2573	2605	3343	3061	unchanged
MIR5581	-0.281859	0.628174	12	9	9	14	14	12	unchanged	0.710291	0.192639	22	16	13	9	8	15	unchanged
SNIP1	0.0354038	0.643663	1444	1363	1306	1977	1423	1114	unchanged	0.101018	0.0384927	2032	2138	1656	1635	2081	1913	unchanged
DNALI1	-0.118529	0.866642	6	10	7	16	9	4	unchanged	-0.568152	0.392885	9	10	5	16	15	5	unchanged
GNL2	-0.230813	3.81e-06	4007	4218	3613	6525	4968	4009	unchanged	0.0346124	0.221576	8716	8986	7203	7310	9215	8681	unchanged
RSPO1	0.619582	0.212073	17	18	21	17	14	10	unchanged	-1.39301	0.283864	1	1	2	3	2	6	unchanged
C1orf109	-0.0258362	0.704987	1461	1562	1225	1972	1632	1209	unchanged	0.330648	1.63e-11	2196	2261	1846	1507	1995	1703	unchanged
CDCA8	0.147236	0.00567327	4317	4613	3890	5450	4317	3185	unchanged	0.138569	3.65e-06	8182	8152	6594	6090	8100	7434	unchanged
EPHA10	0.677266	0.728822	0	1	3	1	2	0	unchanged	-3.10299	0.249066	0	0	0	0	0	5	unchanged
MANEAL	-0.0301069	0.773839	536	508	535	781	584	449	unchanged	0.29989	2.62e-07	1517	1579	1216	1023	1391	1221	unchanged
YRDC	-0.144638	0.0489884	1521	1643	1356	2510	1779	1336	unchanged	0.391757	3.88e-15	2124	2103	1692	1366	1719	1590	unchanged
C1orf122	0.44418	5.66e-08	1315	1493	1236	1504	1004	832	unchanged	0.0502999	0.294781	2041	2095	1787	1707	2229	2010	unchanged
MTF1	0.122256	0.116382	2054	2107	1786	2262	1984	1750	unchanged	0.0398729	0.408017	2918	2880	2577	2595	3009	2842	unchanged
INPP5B	0.0845382	0.278215	916	977	810	1208	888	746	unchanged	-0.248508	9.68e-07	1850	1799	1448	1774	2426	2088	unchanged
SF3A3	-0.286588	1.71e-08	6392	6693	5642	11080	8089	6422	unchanged	0.00688055	0.816815	16106	16955	14281	13922	17954	17116	unchanged
FHL3	-0.593805	9.82e-12	681	781	562	1433	1052	906	unchanged	0.0311032	0.479162	2728	2728	2198	2333	2876	2548	unchanged
UTP11	-0.337489	5.6e-07	2319	2267	2029	4185	2937	2290	unchanged	0.0924741	0.0112101	5241	5405	4369	4117	5321	5179	unchanged
POU3F1	-0.211171	0.592695	20	28	23	32	37	22	unchanged	1.00791	0.156355	19	5	12	3	8	8	unchanged
LINC01343	-1.70228	0.4887	1	0	0	1	3	0	unchanged	3.49638	0.100799	1	3	2	0	0	0	unchanged
RRAGC	-0.215377	0.00111634	1921	2112	1802	3312	2468	1833	unchanged	0.884906	3.01e-107	5014	5229	4014	2366	3006	2622	unchanged
GJA9-MYCBP	-0.522956	0.674518	1	1	4	4	4	2	unchanged	0.846141	0.320186	7	3	12	5	4	4	unchanged
MYCBP	1.64481	0.267813	3	4	2	1	0	2	unchanged	-0.788429	0.495958	4	3	1	6	8	0	unchanged
LOC105378663	-0.532553	0.872599	0	1	0	2	0	0	unchanged	0.199227	0.894797	3	3	0	3	1	1	unchanged
RHBDL2	1.36696	0.0371019	23	9	16	11	3	7	unchanged	-0.43669	0.00912391	136	170	106	148	212	218	unchanged
AKIRIN1	0.168645	0.00203439	4149	4397	3863	5283	4024	3068	unchanged	-0.145024	1.62e-05	4577	4779	3845	4418	5652	5072	unchanged
NDUFS5	-0.240957	0.000739777	5464	5559	4842	9678	6120	5330	unchanged	-0.0785906	0.0309436	9498	10352	8605	8671	11658	10965	unchanged
MACF1	0.0996361	0.56388	15488	16270	12156	14334	15595	14002	unchanged	-0.407053	9.24e-11	40911	36110	33731	44598	55837	52215	unchanged
KIAA0754	0.285008	0.56825	2668	2518	1751	1133	2306	2355	unchanged	-0.178288	0.208683	7438	5785	6557	6927	8212	8208	unchanged
BMP8A	0.465475	0.0526136	83	94	69	91	55	53	unchanged	-0.61524	0.0152585	49	50	43	72	80	73	unchanged
OXCT2P1	1.63017	0.523794	2	0	1	0	1	0	unchanged	-1.36233	0.113305	3	6	1	9	10	7	unchanged
PPIEL	0.301123	0.0794944	166	183	155	206	124	127	unchanged	0.11746	0.692294	63	53	40	46	68	35	unchanged
PABPC4	-0.308075	1.34e-11	12221	12865	11013	21353	16076	12598	unchanged	0.131221	4.87e-08	20532	20778	16373	15940	20263	18349	unchanged
PABPC4-AS1	0.891132	0.0190089	33	48	38	27	17	26	unchanged	0.00542613	0.986831	40	32	43	43	40	36	unchanged
SNORA55	-0.123001	0.706164	34	51	33	49	42	48	unchanged	0.390822	0.150676	55	72	80	44	71	52	unchanged
HEYL	NA	NA	NA	NA	NA	NA	NA	NA	NA	1.83344	0.600991	1	1	0	0	0	0	unchanged
NT5C1A	0.6526	0.473182	9	3	6	7	2	4	unchanged	1.01335	0.80387	1	0	0	0	0	0	unchanged
HPCAL4	-0.117656	0.713357	34	44	43	46	57	41	unchanged	1.71369	0.137259	3	3	9	1	2	2	unchanged
PPIE	-0.300489	9.92e-07	1846	1868	1651	3170	2370	1859	unchanged	0.0938841	0.0431774	2615	2831	2169	2095	2836	2476	unchanged
BMP8B	-0.00391605	0.990409	57	36	31	60	39	39	unchanged	-0.372023	0.0255502	122	126	115	139	179	171	unchanged
OXCT2	0.203406	0.829234	5	7	2	4	5	4	unchanged	-0.504144	0.111381	39	30	27	43	54	44	unchanged
LOC101929536	0.484062	0.771946	4	2	0	4	0	1	unchanged	-0.44007	0.399656	10	15	14	24	14	16	unchanged
TRIT1	-0.168698	0.0227082	1149	1175	1029	1858	1321	1051	unchanged	0.3524	2.58e-11	1823	1865	1606	1252	1600	1457	unchanged
MYCL	0.250671	0.636512	19	14	11	17	13	11	unchanged	1.91514	0.000137497	22	35	30	8	8	8	up
MFSD2A	-0.183225	0.0775801	409	417	359	636	506	364	unchanged	0.208196	0.134761	241	231	215	163	254	205	unchanged
CAP1	-0.534952	3.03e-31	10437	10881	8867	19628	16081	12794	unchanged	0.13161	1.21e-08	27513	26750	22857	21037	27130	24957	unchanged
PPT1	-0.0556756	0.261994	12190	12549	10955	17975	13422	10250	unchanged	-0.302703	4.44e-34	12427	12984	10601	13325	17070	15711	unchanged
RLF	-0.00797517	0.924284	2772	2902	2291	3148	3081	2515	unchanged	0.211614	2.14e-07	3941	3885	3286	3010	3545	3382	unchanged
TMCO2	1.28825	0.501069	2	1	2	0	0	2	unchanged	-0.720539	0.605808	1	1	3	3	6	0	unchanged
ZMPSTE24	-0.140467	0.00444727	10017	9938	9010	15136	11681	8951	unchanged	0.172005	3.69e-12	13708	13445	11157	10266	13049	11955	unchanged
COL9A2	1.41516	0.0053762	27	30	18	10	15	6	up	-0.304417	0.0431819	188	204	185	198	243	301	unchanged
SMAP2	0.0229337	0.702543	2198	2185	1885	2850	2189	1825	unchanged	-0.0476646	0.188837	4327	4334	3755	3857	4894	4582	unchanged
ZFP69B	-0.236233	0.0336497	383	420	331	556	517	400	unchanged	0.594483	8.78e-12	814	738	603	442	515	518	unchanged
ZFP69	-0.422962	3.54e-05	379	406	336	723	525	431	unchanged	-0.10827	0.511356	201	194	135	161	265	168	unchanged
EXO5	-0.153252	0.0596242	808	951	736	1261	1033	791	unchanged	0.163778	0.121994	512	582	532	479	490	535	unchanged
ZNF684	-0.177406	0.169302	288	300	231	475	311	254	unchanged	-0.253814	0.0219366	376	441	313	386	473	535	unchanged
RIMS3	0.127835	0.142646	1054	1078	887	1136	1041	860	unchanged	-0.48491	1.28e-06	365	368	309	472	560	478	unchanged
NFYC-AS1	0.446208	0.000348907	378	341	355	358	291	231	unchanged	-0.433443	0.00119173	202	190	193	236	308	280	unchanged
NFYC	-0.132301	0.0240892	2594	2936	2434	4100	3211	2443	unchanged	0.0243693	0.597383	2814	2617	2179	2251	2812	2690	unchanged
MIR30C1	-2.44913	0.222281	1	0	0	1	2	3	unchanged	-0.66268	0.647047	1	4	0	1	2	5	unchanged
KCNQ4	0.0128068	0.976745	22	20	17	23	21	20	unchanged	-1.49029	0.0882536	2	4	3	5	15	7	unchanged
CITED4	-1.60807	0.00438155	4	11	7	25	32	17	down	-3.90286	1.27e-05	2	0	2	17	27	19	down
CTPS1	-0.451594	2.23e-23	6355	6623	5632	11942	9212	7258	unchanged	0.0637772	0.0332828	8219	8444	6734	6911	8445	7818	unchanged
SLFNL1-AS1	0.0467664	0.758134	221	250	184	252	232	209	unchanged	-0.122407	0.429161	258	191	160	224	252	206	unchanged
SLFNL1	-0.0798867	0.774514	57	58	52	63	61	67	unchanged	-0.549968	0.092617	40	39	28	58	37	64	unchanged
SCMH1	0.145667	0.0107165	2882	2951	2505	3498	2642	2244	unchanged	0.0890528	0.0796584	2780	2621	2096	2023	2873	2427	unchanged
FOXO6	0.198732	0.119484	284	293	241	321	271	201	unchanged	1.34892	0.0481881	20	10	10	6	4	6	unchanged
FOXO6-AS1	1.40234	0.0046194	24	24	26	16	10	6	up	1.01335	0.80387	0	1	0	0	0	0	unchanged
EDN2	-0.248368	0.777693	3	3	8	9	4	6	unchanged	-3.11735	0.202851	0	0	0	2	3	0	unchanged
HIVEP3	-1.02249	6.03e-22	631	628	577	1460	1361	1249	down	-0.4612	2.92e-16	1306	1317	1160	1619	1935	1849	unchanged
FOXJ3	-0.048321	0.376342	5091	5313	4390	6667	5704	4548	unchanged	-0.0658317	0.0310914	6718	6705	5735	6032	7660	7133	unchanged
RIMKLA	0.0579227	0.787687	102	87	76	113	91	78	unchanged	-0.882519	0.170767	11	8	3	8	18	16	unchanged
ZMYND12	1.96082	0.422916	1	3	0	1	0	0	unchanged	-0.407781	0.456532	11	11	10	14	16	14	unchanged
CCDC30	-0.166713	0.569561	40	50	38	70	46	44	unchanged	0.107405	0.721395	49	44	41	36	57	37	unchanged
PPCS	-0.0150924	0.809899	1887	1927	1682	2652	2041	1529	unchanged	0.128589	0.00557049	2593	2820	2165	2027	2687	2479	unchanged
PPIH	-0.209659	0.00110365	2372	2424	2090	3960	2795	2196	unchanged	-0.21616	1.99e-05	1824	1851	1617	1788	2446	2169	unchanged
YBX1	-0.280698	3.08e-08	65290	67741	57775	114440	81519	64481	unchanged	0.133073	9.77e-10	90925	94464	78619	71674	92437	86048	unchanged
CLDN19	2.01083	0.562588	0	1	1	0	0	0	unchanged	-0.545865	0.760661	0	0	3	1	2	2	unchanged
P3H1	-0.113274	0.0216375	11993	12210	10456	18203	13430	10418	unchanged	-0.459581	9.94e-74	12157	12075	9674	13992	18177	16178	unchanged
C1orf50	0.0500468	0.620962	611	591	554	782	561	540	unchanged	-0.069718	0.357372	879	795	709	710	1022	874	unchanged
TMEM269-DT	-0.141997	0.863142	8	7	2	10	7	4	unchanged	0.325579	0.711166	2	16	3	4	5	8	unchanged
TMEM269	-0.115763	0.74609	26	31	31	51	31	26	unchanged	-0.0705668	0.838243	33	34	25	30	39	31	unchanged
SVBP	-0.00761086	0.940113	549	634	476	828	556	480	unchanged	0.172717	0.0432366	839	877	730	593	793	872	unchanged
ERMAP	0.72482	4.47e-21	1134	1168	1011	904	743	583	unchanged	-0.0235505	0.79215	629	578	463	500	699	563	unchanged
ZNF691	-0.0249885	0.807017	491	463	393	656	493	383	unchanged	-0.091685	0.378538	388	385	359	381	437	434	unchanged
LOC339539	1.84386	0.33433	3	0	3	1	1	0	unchanged	-1.49745	0.305185	1	1	1	2	5	2	unchanged
SLC2A1	-0.25342	3.55e-09	17469	18353	15726	28503	22798	17310	unchanged	0.199946	1.88e-11	8923	9070	7163	6705	8463	7515	unchanged
SLC2A1-AS1	0.323863	0.151325	79	105	91	93	88	63	unchanged	0.180458	0.645662	35	21	45	19	42	35	unchanged
FAM183A	-1.11042	0.139912	10	2	7	24	22	3	unchanged	-2.75449	0.30785	0	0	0	0	1	3	unchanged
EBNA1BP2	-0.563177	3.81e-25	8049	8470	7118	17270	12394	9592	unchanged	-0.0134838	0.642735	7690	7950	6294	6582	8540	7842	unchanged
MIR6733	-3.87977	0.067528	0	0	0	0	4	4	unchanged	-0.45142	0.838695	1	0	1	0	1	2	unchanged
CFAP57	-0.656628	0.140258	20	20	14	24	44	24	unchanged	0.533955	0.549097	9	11	2	1	11	4	unchanged
TMEM125	2.4881	0.462173	0	3	0	0	0	0	unchanged	NA	NA	NA	NA	NA	NA	NA	NA	NA
C1orf210	-1.72809	0.666558	0	0	0	0	2	0	unchanged	0.0515818	0.988594	0	1	0	0	1	0	unchanged
TIE1	0.639611	0.518029	6	5	3	4	4	2	unchanged	2.7683	4.76e-06	26	26	27	5	3	4	up
MPL	-0.0517886	0.937987	13	3	14	17	11	8	unchanged	0.189517	0.706196	22	9	28	15	17	23	unchanged
CDC20	-0.101871	0.054568	14366	14777	12677	21969	16389	12120	unchanged	0.114936	1.14e-06	20685	21398	17068	16453	21343	18862	unchanged
ELOVL1	-0.115008	0.0363947	6176	6583	5556	9759	7063	5460	unchanged	0.122376	2.56e-05	9621	9824	7655	7511	9660	8622	unchanged
MED8	-0.336079	7.83e-07	2472	2758	2468	4816	3385	2729	unchanged	-0.147117	0.000395524	3392	3332	2673	2985	4062	3760	unchanged
SZT2	0.243311	0.135254	3974	4271	3066	3531	3643	3136	unchanged	-0.260294	6.87e-13	5908	5461	4810	5878	7589	6661	unchanged
PTPRF	-2.29797	4.15e-203	4298	4197	3553	23658	22430	18680	down	-1.41657	0	3998	3795	3255	9021	11411	10164	down
KDM4A	-0.0223951	0.67323	5002	5127	4349	6500	5365	4416	unchanged	-0.05733	0.0617203	6257	6214	5002	5432	7043	6381	unchanged
KDM4A-AS1	0.0816877	0.682276	140	104	112	139	129	104	unchanged	-0.45999	0.00824872	113	125	126	150	176	196	unchanged
ST3GAL3	0.331623	3.04e-05	972	1022	823	992	833	657	unchanged	0.132442	0.0243409	1552	1531	1228	1249	1514	1306	unchanged
LOC101929592	0.520594	0.538637	4	5	11	8	3	5	unchanged	-0.107503	0.884362	6	5	9	5	9	9	unchanged
MIR6079	1.58068	0.565656	3	0	0	0	0	1	unchanged	0.15566	0.921807	1	2	2	0	4	1	unchanged
ARTN	0.216021	0.304307	94	116	126	129	106	88	unchanged	-1.90467	3.64e-98	273	359	250	1016	1249	1153	down
IPO13	0.00640735	0.90549	3262	3609	2974	4568	3587	2779	unchanged	-0.10707	0.00636804	3956	3759	3152	3395	4593	4175	unchanged
DPH2	-0.215969	0.000121181	2560	2746	2260	4181	3189	2455	unchanged	-0.0547986	0.207718	2698	2629	2101	2285	2992	2724	unchanged
ATP6V0B	-0.067521	0.298904	4848	5321	4583	7815	5461	4169	unchanged	0.0653955	0.0320487	7851	7927	6237	6196	8134	7489	unchanged
B4GALT2	-0.273971	1.24e-06	4581	4990	4222	8106	6096	4531	unchanged	0.237166	1.78e-13	5792	5805	4672	4133	5340	4842	unchanged
CCDC24	0.278854	0.00527213	543	545	490	638	466	356	unchanged	0.179069	0.123226	340	353	315	280	310	333	unchanged
SLC6A9	-0.919427	7.46e-30	856	901	639	2108	1659	1272	unchanged	-0.054634	0.202232	2763	2788	2386	2496	3255	2816	unchanged
KLF17	-0.451259	0.665648	3	5	3	10	8	0	unchanged	0.727611	0.0308995	45	40	46	21	30	32	unchanged
KLF18	-0.829075	0.838993	0	0	0	0	1	0	unchanged	NA	NA	NA	NA	NA	NA	NA	NA	NA
DMAP1	-0.0848219	0.224762	1554	1722	1382	2425	1706	1399	unchanged	0.146702	0.000604952	3104	3331	2577	2384	3179	2886	unchanged
ERI3	-0.260898	5.56e-06	3689	3683	3454	6105	4795	3635	unchanged	-0.181001	4e-06	3131	3184	2596	3121	3879	3470	unchanged
ERI3-IT1	-0.0512846	0.868583	79	58	38	56	83	56	unchanged	-0.0500532	0.846357	94	52	60	71	73	76	unchanged
SNORA110	2.56493	0.229077	4	2	0	0	0	1	unchanged	0.667693	0.668658	1	3	3	0	5	0	unchanged
RNF220	-0.203817	8.2e-05	4057	4087	3520	6398	4856	3775	unchanged	-0.0678394	0.0864723	3317	3199	2643	2843	3734	3387	unchanged
TMEM53	0.0161463	0.895257	280	334	262	397	319	248	unchanged	-0.610777	1.25e-05	194	179	140	254	273	280	unchanged
SNORD145	1.10066	0.396463	6	3	1	2	1	2	unchanged	-0.783877	0.451365	6	2	1	2	5	9	unchanged
ARMH1	1.25223	0.03238	21	18	12	12	6	6	unchanged	-0.209046	0.713173	12	13	12	7	13	25	unchanged
RNU5F-1	1.70797	0.405538	5	0	1	0	2	0	unchanged	0.625288	0.776368	0	2	1	1	1	0	unchanged
RNU5D-1	0.564923	0.491867	6	8	6	5	7	3	unchanged	0.865318	0.328879	5	5	10	2	7	3	unchanged
KIF2C	-0.0554468	0.236751	10803	11338	9666	15743	12110	9166	unchanged	-0.0163413	0.492722	14605	14945	12297	12826	16413	14683	unchanged
SNORD160	1.12263	0.0312815	13	26	28	16	11	8	unchanged	-0.788734	0.0746663	17	13	14	22	26	31	unchanged
RPS8	-0.284841	3.09e-06	35313	37119	33256	65389	44944	35141	unchanged	0.0120897	0.664363	43945	47236	37416	36927	49602	46019	unchanged
SNORD55	0.0912581	0.6667	136	118	112	200	96	95	unchanged	0.353218	0.0984396	125	114	113	58	123	110	unchanged
SNORD46	-0.323821	0.29482	60	35	33	77	51	50	unchanged	0.280039	0.302298	64	54	53	40	59	48	unchanged
SNORD38A	0.0071436	0.987627	25	22	11	25	19	19	unchanged	0.997825	0.0326898	30	40	15	8	19	17	unchanged
SNORD38B	-0.217806	0.440592	48	47	51	92	63	39	unchanged	0.273555	0.31831	70	51	61	50	63	44	unchanged
BEST4	0.557645	0.555259	11	6	1	4	5	4	unchanged	0.577749	0.316543	20	18	8	11	7	13	unchanged
PLK3	-0.496712	6.62e-08	550	585	453	1078	762	657	unchanged	-0.187638	0.0326858	526	564	479	523	737	602	unchanged
TCTEX1D4	0.564979	0.208	26	26	29	22	31	9	unchanged	-0.9827	0.0227617	11	18	16	33	32	27	unchanged
BTBD19	0.418849	1.33e-05	638	687	603	617	545	435	unchanged	-0.53016	3.88e-10	490	572	454	642	869	766	unchanged
PTCH2	0.343714	0.085282	121	137	96	123	114	73	unchanged	-0.985426	0.000115149	43	44	38	66	94	98	unchanged
EIF2B3	-0.385961	6.96e-10	2042	2112	1918	3847	2811	2242	unchanged	0.074203	0.0790804	2778	2837	2304	2266	2959	2582	unchanged
HECTD3	-0.270284	4.34e-07	2761	2970	2411	4528	3572	2829	unchanged	-0.217525	1.04e-12	7094	7364	6054	7063	9463	8267	unchanged
UROD	-0.223058	0.000175804	3714	3798	3274	6241	4446	3466	unchanged	-0.173027	2.51e-07	7417	7734	6094	7015	9651	8223	unchanged
ZSWIM5	-0.675291	2.42e-06	156	192	153	351	307	230	unchanged	-0.476397	0.0557723	68	52	58	81	75	100	unchanged
LINC01144	-0.0568088	0.88108	23	33	25	41	35	19	unchanged	-0.781304	0.070817	19	15	12	22	31	29	unchanged
HPDL	0.397281	0.363784	23	25	19	22	17	17	unchanged	-0.483659	0.231714	19	36	14	23	43	34	unchanged
MUTYH	-0.112881	0.231452	588	562	536	838	697	504	unchanged	-0.0741769	0.238552	1203	1353	1001	1094	1443	1346	unchanged
TOE1	-0.333319	2.95e-06	1225	1316	1065	2229	1607	1256	unchanged	-0.173099	0.000138705	2118	2152	1711	2039	2581	2369	unchanged
TESK2	0.202921	0.169084	240	251	183	264	235	153	unchanged	-0.0375635	0.770551	265	237	237	228	307	256	unchanged
CCDC163	0.646163	0.000186549	217	192	154	185	123	96	unchanged	0.342886	0.0223537	397	296	210	215	289	229	unchanged
MMACHC	0.182468	0.0644073	518	523	434	612	476	363	unchanged	0.131248	0.0350418	1271	1350	1007	978	1261	1192	unchanged
PRDX1	-0.0358815	0.509615	65098	68522	57857	97839	70167	53108	unchanged	0.0942261	0.0988641	41338	42739	32052	34106	42194	36001	unchanged
AKR1A1	-0.225054	0.000364353	3226	3270	2819	5441	3870	2948	unchanged	-0.437874	7.7e-34	3806	4049	3182	4404	5810	5305	unchanged
NASP	-0.0351075	0.455971	23016	23499	19519	32581	24368	18822	unchanged	-0.299599	4.61e-43	19044	19455	16137	20188	25905	23724	unchanged
CCDC17	0.262061	0.180376	119	136	102	141	94	95	unchanged	-0.620844	0.000100131	125	147	105	162	225	215	unchanged
GPBP1L1	0.130671	0.00748531	5700	5954	5202	6991	5644	4496	unchanged	0.122212	3.82e-05	7239	7136	6048	5648	7262	6574	unchanged
RPS15AP10	-0.0852459	0.820665	35	32	26	63	24	26	unchanged	0.468249	0.17346	53	60	25	24	47	32	unchanged
TMEM69	-0.0929133	0.237109	1103	1247	1092	1790	1352	986	unchanged	0.13749	0.0229694	1514	1626	1254	1116	1562	1474	unchanged
IPP	0.121222	0.0944988	1276	1212	1069	1520	1200	929	unchanged	-0.0793356	0.222272	1023	1146	907	983	1231	1157	unchanged
MAST2	-0.119893	0.0712467	4651	4678	4003	6050	5374	4505	unchanged	0.128738	0.000121466	6044	5939	4770	4675	5947	5254	unchanged
PIK3R3	0.72538	5.62e-08	500	478	349	315	321	243	unchanged	-0.563932	4.73e-15	806	838	670	1046	1405	1101	unchanged
LOC101929626	0.10563	0.890078	7	7	7	14	6	3	unchanged	-1.2055	0.0094229	20	7	13	32	41	23	down
TSPAN1	0.410724	0.306987	41	31	26	49	19	17	unchanged	1.17279	0.0123623	22	39	28	6	22	14	unchanged
POMGNT1	0.0865949	0.0845419	5610	5891	5122	7461	5567	4479	unchanged	0.353404	3.29e-26	5421	5631	4557	3657	4700	4321	unchanged
LURAP1	2.92065	0.0118413	5	11	9	4	0	0	unchanged	1.16943	0.00310714	49	41	45	7	27	30	up
RAD54L	-0.262149	1.08e-05	2378	2462	2243	4023	3121	2373	unchanged	-0.0924916	0.0144446	3549	3542	2933	3153	4092	3851	unchanged
LRRC41	0.171761	0.000338539	5328	5595	4627	6418	5035	3935	unchanged	0.0197228	0.585961	5082	5050	4152	4340	5543	4729	unchanged
UQCRH	-0.0812307	0.159476	9401	9575	8439	14461	9960	8185	unchanged	-0.02768	0.417954	9845	10087	8555	8405	11040	10765	unchanged
NSUN4	-0.126637	0.0596428	1527	1674	1288	2318	1736	1406	unchanged	0.0122798	0.810685	1822	1897	1462	1561	1933	1824	unchanged
FAAH	-0.526821	0.0179077	81	63	76	160	117	82	unchanged	0.698784	0.0273471	51	62	69	24	61	35	unchanged
FAAHP1	0.943817	0.158991	16	14	12	16	9	1	unchanged	-1.24665	0.0567421	6	4	7	15	15	12	unchanged
LINC01398	3.51573	0.135145	3	3	0	0	0	0	unchanged	0.345446	0.817497	0	5	2	0	4	2	unchanged
DMBX1	-0.395411	0.00179551	240	246	205	417	315	277	unchanged	1.08947	0.0424347	28	24	13	5	18	9	unchanged
MKNK1-AS1	0.499193	0.167596	36	39	37	35	21	31	unchanged	-0.799708	0.00854846	39	27	30	54	58	61	unchanged
MKNK1	0.00263197	0.969869	1270	1307	1118	1771	1297	1055	unchanged	-0.295016	1.56e-09	1930	1908	1493	1919	2575	2291	unchanged
MOB3C	0.265001	0.00894397	743	850	588	856	701	470	unchanged	-0.366998	1.49e-06	744	804	732	864	1197	1009	unchanged
ATPAF1	-0.197047	0.0018178	1984	2126	1880	3326	2428	1943	unchanged	-0.018283	0.699008	2240	2277	1760	1892	2502	2197	unchanged
TEX38	-0.631263	0.662562	1	1	2	3	2	2	unchanged	-0.840047	0.438351	0	5	3	5	7	3	unchanged
EFCAB14-AS1	0.281783	0.505607	33	23	24	19	29	23	unchanged	-0.16483	0.620042	43	30	32	34	37	51	unchanged
EFCAB14	0.140141	0.00549906	9083	9636	7960	10634	9115	7072	unchanged	-0.0939422	0.00146278	8827	8598	6895	7753	10104	9054	unchanged
CYP4X1	2.35462	5.17e-07	34	47	34	9	11	5	up	-2.32354	0.000373879	4	4	4	13	21	29	down
CYP4Z1	2.91843	0.288172	1	3	0	0	0	0	unchanged	-1.01998	0.447159	3	0	3	0	12	2	unchanged
CYP4A22	0.681806	0.79253	3	0	0	0	2	0	unchanged	-3.37827	0.117687	0	0	0	2	3	1	unchanged
LINC00853	-0.102348	0.897617	3	12	10	16	15	1	unchanged	-0.601315	0.198633	14	10	24	21	33	24	unchanged
PDZK1IP1	0.975767	0.741064	1	1	0	1	0	0	unchanged	NA	NA	NA	NA	NA	NA	NA	NA	NA
TAL1	5.39376	7.12e-05	17	10	14	1	0	0	up	0.0515829	0.98796	0	0	1	0	0	1	unchanged
STIL	-0.149132	0.0116699	4298	4379	3766	5945	5086	4205	unchanged	0.00198361	0.953808	5685	5642	4470	4864	6031	5432	unchanged
CMPK1	-0.102919	0.0233275	11974	12564	11003	17946	13970	10773	unchanged	0.120374	5.99e-07	15903	15946	13162	12611	15665	14648	unchanged
LINC01389	0.232455	0.208182	136	153	113	161	109	109	unchanged	-0.373978	0.14131	68	51	43	66	83	68	unchanged
FOXE3	0.600843	0.378483	17	8	7	9	6	8	unchanged	0.0318177	0.972688	9	4	2	5	8	2	unchanged
FOXD2-AS1	-0.126432	0.366116	279	322	249	420	285	316	unchanged	-0.190888	0.200611	232	233	191	212	354	217	unchanged
FOXD2	-0.331429	0.0731708	115	102	93	181	142	112	unchanged	0.0530849	0.826221	81	94	49	68	76	77	unchanged
TRABD2B	-0.539313	0.0136922	78	79	59	127	129	90	unchanged	-0.801159	0.101656	8	13	27	27	23	39	unchanged
SKINT1L	3.01115	0.257207	0	2	2	0	0	0	unchanged	-0.803309	0.728413	0	0	2	0	0	4	unchanged
SLC5A9	0.0505187	0.929734	16	13	9	12	11	16	unchanged	-0.877784	0.0791657	17	10	9	14	25	30	unchanged
SPATA6	-0.153101	0.162962	363	404	311	535	429	363	unchanged	-0.28382	0.00646667	439	414	330	482	496	504	unchanged
DMRTA2	0.0847773	0.306255	877	898	716	1122	869	636	unchanged	-0.248575	2.03e-10	3273	3365	2691	3369	4136	3975	unchanged
FAF1	0.0369737	0.492921	3391	3571	2969	4492	3626	2688	unchanged	0.151273	2.96e-05	4631	4839	4073	3627	4777	4276	unchanged
CDKN2C	0.663017	2.61e-41	11501	12032	10227	10312	7683	5911	unchanged	0.0176937	0.538707	12091	12654	9778	10188	13401	11770	unchanged
LINC01562	-0.195828	0.905626	2	2	0	2	2	1	unchanged	-1.02158	0.242767	2	2	8	3	10	14	unchanged
RNF11	-0.0243596	0.623228	7627	7801	6775	10764	8317	6226	unchanged	0.319244	6.12e-42	18124	18526	14766	12333	15829	14565	unchanged
TTC39A	0.528884	0.067537	64	78	46	56	39	47	unchanged	-0.54502	0.0587721	45	57	29	45	74	79	unchanged
TTC39A-AS1	2.03392	0.555396	1	0	1	0	0	0	unchanged	NA	NA	NA	NA	NA	NA	NA	NA	NA
EPS15	0.0621858	0.233007	4156	4298	3684	5223	4378	3331	unchanged	0.15384	3.26e-05	3880	3842	3172	2952	3736	3468	unchanged
CALR4P	-0.314688	0.7914	1	2	4	4	4	2	unchanged	-3.10055	0.177515	0	0	0	1	2	2	unchanged
OSBPL9	-0.347463	8.62e-13	7198	7331	6105	11704	9756	7660	unchanged	-0.0906098	0.00170444	6932	7036	5729	6300	8007	7447	unchanged
NRDC	-0.00384625	0.935802	19150	19859	16226	24552	20234	16494	unchanged	-0.0305949	0.199795	19762	19654	16831	17338	22336	20022	unchanged
RAB3B	-1.46629	1.45e-33	223	240	200	735	705	571	down	0.495231	0.000124982	301	296	258	192	246	192	unchanged
TXNDC12	-0.130925	0.0210306	6221	6646	5381	9850	7146	5443	unchanged	-0.122368	0.00110353	4539	4970	4032	4415	5632	5258	unchanged
TXNDC12-AS1	0.0221133	0.97817	7	8	3	7	5	7	unchanged	0.0669139	0.925241	10	10	4	9	6	8	unchanged
BTF3L4	-0.146029	0.00640839	3935	4083	3555	6172	4545	3625	unchanged	0.127883	0.000857982	3957	3994	3249	3197	3852	3563	unchanged
ZFYVE9	0.107338	0.128393	2813	2835	2307	3081	2801	2243	unchanged	0.608367	8.4e-34	2794	2580	2316	1547	1954	1738	unchanged
CC2D1B	0.113834	0.0380034	4016	4348	3690	5318	3889	3235	unchanged	0.0379775	0.428101	2517	2775	2195	2224	2890	2455	unchanged
ORC1	-0.124409	0.0255253	2958	3074	2514	4163	3488	2690	unchanged	-0.352755	2.21e-18	2571	2629	2156	2855	3613	3276	unchanged
PRPF38A	0.058268	0.262504	3714	3947	3302	4927	3735	3070	unchanged	-0.0173734	0.598935	4966	5141	4094	4298	5541	5069	unchanged
TUT4	0.175144	0.0149574	4557	4489	3778	4638	4403	3441	unchanged	0.120374	0.00581755	3600	3526	3060	2917	3421	3372	unchanged
GPX7	3.01115	0.257207	0	2	2	0	0	0	unchanged	-0.124652	0.107018	882	1028	886	896	1260	1027	unchanged
SHISAL2A	0.840599	0.474775	3	6	2	4	2	1	unchanged	1.34315	0.475817	3	1	1	1	1	0	unchanged
COA7	-0.330072	2.73e-08	2855	2822	2252	4563	3592	2911	unchanged	0.116409	0.0021953	3942	3971	3403	3095	4000	3754	unchanged
ZYG11B	-0.0606469	0.364453	4043	4278	3599	5191	4896	3638	unchanged	-0.0856224	0.025829	3873	3884	3310	3624	4374	4178	unchanged
ZYG11A	-0.361779	4.42e-05	765	757	692	1193	1074	874	unchanged	NA	NA	NA	NA	NA	NA	NA	NA	NA
ECHDC2	-0.0830733	0.429647	576	507	485	796	550	507	unchanged	-0.335597	0.838846	6	0	0	1	7	0	unchanged
SCP2	-0.395799	2.1e-12	5155	5115	4638	9589	7023	5434	unchanged	-0.68962	7.21e-135	6722	6959	5715	9454	12169	10850	unchanged
PODN	0.940309	0.58992	1	2	2	1	2	0	unchanged	-5.4821	5.99e-20	0	1	6	112	116	97	down
SLC1A7	-0.360103	0.252741	34	58	29	61	59	49	unchanged	-2.38028	1.03e-28	49	37	28	162	245	210	down
CPT2	0.226253	0.0014209	1478	1595	1443	1831	1428	1068	unchanged	-0.525652	3.02e-20	1195	1262	953	1498	1898	1687	unchanged
CZIB	-0.157436	0.0358579	1730	1814	1428	2775	2013	1452	unchanged	-0.117466	0.0155837	2016	2009	1615	1774	2430	2152	unchanged
MAGOH	-0.23904	0.000212364	3740	3979	3346	6611	4531	3569	unchanged	0.0586269	0.187487	3245	3288	2915	2785	3373	3263	unchanged
LOC100507564	0.429822	0.162496	46	47	45	47	35	32	unchanged	-0.825533	0.0172173	46	29	14	45	57	59	unchanged
LRP8	0.314293	1.28e-08	10819	11320	9306	10848	9588	7493	unchanged	-0.0230267	0.4978	4597	4619	3759	3899	5099	4686	unchanged
LINC01771	-0.0547056	0.949625	6	4	5	7	3	7	unchanged	-0.481826	0.509171	9	6	4	8	6	13	unchanged
DMRTB1	NA	NA	NA	NA	NA	NA	NA	NA	NA	1.01335	0.80387	0	0	1	0	0	0	unchanged
GLIS1	0.287788	0.00283373	575	584	524	612	526	396	unchanged	-0.778477	3.54e-38	998	1039	844	1522	1967	1639	unchanged
NDC1	-0.169966	0.000126216	7829	8090	6891	11838	9433	7333	unchanged	0.0249556	0.379499	7458	7478	6191	6297	7968	7275	unchanged
YIPF1	0.180248	0.0163185	1242	1330	1112	1609	1151	890	unchanged	0.0654984	0.294173	1133	1179	939	906	1212	1108	unchanged
DIO1	-0.0588514	0.931695	18	3	9	19	9	8	unchanged	-0.83612	0.0209457	25	26	15	32	49	41	unchanged
HSPB11	0.0721365	0.304425	2332	2383	2015	3216	2140	1828	unchanged	-0.102875	0.0134194	3216	3281	2786	2869	3952	3559	unchanged
LRRC42	-0.106049	0.129841	2231	2373	2152	3652	2553	1993	unchanged	0.20627	1.65e-07	3932	4021	3121	2938	3609	3385	unchanged
TMEM59	0.391171	3.41e-10	9283	9864	8557	10714	7434	5700	unchanged	0.0586531	0.021625	14420	15102	12341	11953	15722	14086	unchanged
TCEANC2	0.202528	0.00467231	1301	1467	1171	1636	1218	969	unchanged	0.110305	0.0344202	1703	1687	1434	1328	1738	1577	unchanged
CDCP2	2.95429	0.324695	4	0	0	0	0	0	unchanged	0.0287778	0.985063	1	2	2	3	2	0	unchanged
CYB5RL	-0.13332	0.0950705	796	817	695	1129	927	753	unchanged	-0.043057	0.580229	905	817	717	821	959	820	unchanged
MRPL37	-0.367296	9.38e-14	6264	6339	5581	11225	8407	6632	unchanged	0.0210948	0.489193	10263	11086	8522	8881	11376	10248	unchanged
SSBP3	-0.222533	0.000131201	2164	2285	2016	3519	2784	2127	unchanged	-0.0022719	0.956394	3792	3782	3226	3081	4217	3963	unchanged
SSBP3-AS1	0.034308	0.901705	56	55	68	84	50	61	unchanged	-0.305567	0.141258	86	83	81	80	130	114	unchanged
ACOT11	0.204709	0.177753	198	210	168	214	184	154	unchanged	1.19795	8.97e-05	61	83	60	25	45	23	up
FAM151A	0.757995	0.170985	11	26	16	17	8	10	unchanged	1.04521	0.642293	4	0	0	0	1	1	unchanged
MROH7	1.48955	0.386616	2	0	5	1	2	0	unchanged	NA	NA	NA	NA	NA	NA	NA	NA	NA
MROH7-TTC4	NA	NA	NA	NA	NA	NA	NA	NA	NA	-0.910202	0.823487	0	0	0	1	0	0	unchanged
TTC4	-0.377937	0.00561865	266	275	195	393	384	276	unchanged	0.280505	0.0519971	268	222	227	167	213	235	unchanged
PARS2	-0.320659	0.0365077	189	159	173	316	231	184	unchanged	0.206659	0.0716392	325	351	270	252	312	285	unchanged
TTC22	-0.829075	0.838993	0	0	0	0	1	0	unchanged	NA	NA	NA	NA	NA	NA	NA	NA	NA
LEXM	-2.97934	0.126771	0	1	0	4	6	0	unchanged	-1.22058	0.464833	2	0	1	3	0	4	unchanged
DHCR24	-0.793061	2.15e-62	11077	11310	9443	24471	20231	16375	unchanged	0.369931	3.32e-76	41967	41936	34180	27604	35442	31721	unchanged
TMEM61	1.72725	0.518651	0	0	3	0	0	1	unchanged	1.01335	0.80387	0	0	1	0	0	0	unchanged
BSND	1.09448	0.788527	0	1	0	0	0	0	unchanged	NA	NA	NA	NA	NA	NA	NA	NA	NA
PCSK9	1.04579	0.706774	0	1	1	0	0	1	unchanged	6.35201	4.04e-24	144	151	172	3	3	0	up
USP24	0.267537	0.0761927	12244	12786	9885	10687	11453	9270	unchanged	0.033289	0.347254	13887	12644	11473	11493	14101	12948	unchanged
LOC100507634	0.487072	0.0526325	72	89	70	68	72	43	unchanged	-0.0401155	0.830767	102	125	107	99	132	127	unchanged
LINC01767	4.16792	0.000815323	14	8	11	0	1	1	up	5.08945	0.000221109	15	14	7	0	1	0	up
PLPP3	1.23269	1.53e-47	1178	1204	950	667	528	387	up	3.23018	0	4648	4785	3771	391	567	503	up
PRKAA2	0.585188	3.29e-14	1192	1220	1035	1011	837	697	unchanged	3.4405	3.31e-26	121	139	105	7	14	14	up
FYB2	4.33079	0.00538798	13	4	3	1	0	0	up	4.1435	0.000791085	9	12	13	1	0	1	up
DAB1	-0.557847	0.649138	3	4	0	5	2	4	unchanged	5.8348	2.16e-64	458	350	346	6	6	9	up
OMA1	0.0663841	0.444838	716	696	590	896	682	553	unchanged	-0.0833154	0.407351	414	447	404	386	508	503	unchanged
TACSTD2	2.91843	0.288172	1	3	0	0	0	0	unchanged	-0.822431	0.787834	0	1	0	0	0	2	unchanged
MYSM1	-0.108092	0.0667057	4802	4942	4122	6391	5638	4470	unchanged	0.150047	2.88e-06	10304	9676	8496	7889	9831	8911	unchanged
JUN	-0.575184	1.22e-41	14677	15140	13110	29973	22954	18449	unchanged	0.653227	2.29e-155	20536	21055	17396	11052	14471	13446	unchanged
LINC01135	-0.285396	0.737289	7	2	7	11	3	8	unchanged	0.191422	0.616754	37	23	27	26	30	23	unchanged
HSD52	NA	NA	NA	NA	NA	NA	NA	NA	NA	1.09512	0.390299	4	4	3	4	0	1	unchanged
FGGY	0.749093	6.56e-09	371	390	282	279	224	184	unchanged	0.036429	0.647569	785	805	621	650	766	813	unchanged
LOC101926944	2.57762	0.348524	1	1	1	0	0	0	unchanged	0.0796501	0.951691	1	3	3	1	1	5	unchanged
HOOK1	0.667211	0.766272	2	1	0	1	0	1	unchanged	-0.780087	0.547185	2	4	0	4	1	5	unchanged
CYP2J2	-0.582458	4.02e-06	261	229	209	474	370	318	unchanged	1.87188	1.51e-30	278	352	275	64	100	94	up
C1orf87	-1.02838	0.726262	0	0	1	0	0	2	unchanged	1.83579	0.630119	2	0	0	0	0	0	unchanged
LINC01748	0.295594	0.346161	45	46	39	48	33	36	unchanged	NA	NA	NA	NA	NA	NA	NA	NA	NA
NFIA	-0.178288	0.0178182	908	966	857	1408	1123	909	unchanged	0.0123347	0.960155	82	82	47	54	80	82	unchanged
NFIA-AS1	1.09448	0.788527	0	0	1	0	0	0	unchanged	NA	NA	NA	NA	NA	NA	NA	NA	NA
MGC34796	-0.829075	0.838993	0	0	0	0	1	0	unchanged	NA	NA	NA	NA	NA	NA	NA	NA	NA
TM2D1	0.205556	0.00782542	1611	1828	1498	2151	1551	1123	unchanged	-0.264737	5.2e-05	1093	1100	940	1117	1367	1422	unchanged
PATJ	0.387426	7.87e-08	2023	2053	1759	1876	1716	1334	unchanged	-1.48192	8.88e-60	346	322	296	866	962	958	down
KANK4	-0.706602	0.29997	9	6	5	9	15	11	unchanged	0.154252	0.50427	86	76	74	75	73	71	unchanged
USP1	-0.158499	0.000640907	10294	10752	9050	15930	12349	9313	unchanged	-0.022865	0.334706	14832	14958	12412	13084	16435	14952	unchanged
DOCK7	0.000962323	0.989443	7071	7271	5804	8116	7776	6160	unchanged	0.547675	4.79e-54	8781	8280	7355	5186	6357	5790	unchanged
ANGPTL3	-0.167774	0.797863	15	12	3	14	9	13	unchanged	0.054138	0.942402	6	9	6	7	10	4	unchanged
ATG4C	-0.458404	5.44e-10	935	964	880	1786	1425	1062	unchanged	0.467412	9.64e-12	1090	1197	954	724	873	832	unchanged
LINC00466	0.202239	0.918556	1	1	1	1	2	0	unchanged	-1.73195	0.33988	0	1	1	3	4	0	unchanged
FOXD3-AS1	-0.188089	0.524884	51	44	38	58	53	54	unchanged	-0.666542	0.0133406	50	41	36	57	87	66	unchanged
FOXD3	0.119918	0.749405	36	30	40	43	23	41	unchanged	-0.0339633	0.962339	19	3	7	9	17	5	unchanged
ALG6	-0.302487	5.82e-06	1485	1538	1319	2615	1913	1479	unchanged	-0.0379502	0.492916	1522	1443	1197	1285	1643	1503	unchanged
ITGB3BP	-0.190759	0.00558174	1663	1548	1320	2410	1902	1457	unchanged	-0.316299	8.98e-11	1882	1785	1558	1941	2489	2327	unchanged
EFCAB7	0.0378699	0.694444	520	545	434	664	545	415	unchanged	-0.210227	0.00778342	627	698	527	641	824	756	unchanged
DLEU2L	0.584671	0.0615101	68	58	40	38	46	36	unchanged	-0.452001	0.0449444	62	85	71	100	123	87	unchanged
PGM1	0.172243	0.00146905	4859	4905	4343	5925	4672	3433	unchanged	0.389227	5.56e-42	8500	8680	7069	5481	7180	6562	unchanged
ROR1	1.1526	2.95e-31	681	732	599	417	341	251	up	-1.0204	1.08e-54	689	720	600	1233	1533	1462	down
ROR1-AS1	1.39879	0.0762192	15	13	15	17	0	3	unchanged	1.2927	0.0163407	27	21	17	4	15	9	unchanged
UBE2U	1.09448	0.788527	0	0	1	0	0	0	unchanged	-1.87665	0.580003	0	0	0	1	0	1	unchanged
CACHD1	0.105246	0.167662	1681	1907	1570	2004	1841	1443	unchanged	-0.899465	7.99e-63	1175	1197	960	1903	2310	2223	unchanged
RAVER2	-0.0658326	0.287376	1955	2031	1737	2649	2258	1743	unchanged	-0.238372	2.35e-06	1872	1793	1444	1861	2307	2071	unchanged
JAK1	-0.0577038	0.30053	12828	13581	11086	16673	14592	11758	unchanged	0.116832	4.79e-06	22136	21133	18023	17205	21504	19913	unchanged
LINC01359	-0.747241	0.515521	0	3	5	3	3	8	unchanged	0.502992	0.589119	4	5	6	4	3	4	unchanged
MIR3671	0.601126	0.694888	2	6	0	0	2	3	unchanged	-3.07181	0.0364008	1	1	0	1	11	6	unchanged
MIR101-1	1.58001	0.57979	3	0	0	1	0	0	unchanged	1.67835	0.517943	0	0	3	1	0	0	unchanged
AK4	-0.278742	1.36e-05	1997	2104	1941	3282	2752	2128	unchanged	2.92183	0	4585	4544	3636	573	628	539	up
DNAJC6	0.554563	6.62e-15	3388	3582	2930	2784	2530	2091	unchanged	0.879173	4.64e-116	5094	4892	4054	2317	2903	2692	unchanged
LEPR	0.251397	0.02901	394	365	332	415	337	268	unchanged	0.2478	7.16e-07	2152	2069	1771	1568	1907	1756	unchanged
LEPROT	0.299975	2.32e-09	6236	6446	5580	7118	5311	4180	unchanged	0.177797	7.07e-10	8149	8436	6757	6133	7947	7331	unchanged
PDE4B	1.24881	3.65e-72	2086	2159	1740	1120	955	721	up	0.280369	6.42e-15	4602	4604	3753	3261	4150	3653	unchanged
SGIP1	2.38367	6.25e-14	86	127	78	34	16	13	up	4.61128	0.0015514	14	8	4	0	0	1	up
WDR78	0.489148	0.196499	33	34	26	29	22	22	unchanged	-0.338681	0.164263	68	80	42	65	95	88	unchanged
MIER1	0.294688	9.74e-10	5500	5800	4888	6023	4796	3857	unchanged	0.121619	7.49e-05	6644	6757	5610	5364	6662	6095	unchanged
SLC35D1	0.201312	0.0021548	4066	4477	3690	4479	3969	3267	unchanged	0.162049	0.000133883	3807	3535	3143	2883	3556	3285	unchanged
IL12RB2	0.819493	0.0130483	51	62	40	39	40	18	unchanged	0.00786887	0.973557	76	64	64	61	76	74	unchanged
SERBP1	-0.175061	3.93e-05	40300	41294	35840	62959	47901	37486	unchanged	0.207034	5.15e-26	51162	52270	42798	38189	48246	44962	unchanged
GADD45A	-0.649161	4.11e-23	4323	4447	3670	9934	6646	5384	unchanged	0.187859	4.82e-07	4557	4592	3796	3422	4227	4134	unchanged
GNG12	0.253214	7.66e-08	25835	27008	22615	27887	23859	18434	unchanged	0.0323613	0.126157	49999	49173	40235	41576	51785	47839	unchanged
GNG12-AS1	0.0909607	0.540906	192	198	179	260	191	148	unchanged	-0.620808	0.000611749	122	100	115	163	224	155	unchanged
DIRAS3	0.707616	0.0073618	79	83	74	65	40	54	unchanged	-1.27427	1.7e-06	43	45	31	62	130	110	down
WLS	-0.118705	0.00331765	22836	23656	19894	33410	26202	20708	unchanged	-0.674813	2.37e-156	10970	11229	9282	14872	19293	18032	unchanged
MIR1262	0.661425	0.492073	9	5	2	4	4	3	unchanged	-2.33478	0.277938	1	0	0	0	4	2	unchanged
RPE65	1.7278	1.13e-08	71	80	89	39	22	21	up	-2.71675	4.19e-24	20	19	23	127	164	134	down
DEPDC1	0.246169	2.05e-08	13115	13847	11916	15086	12129	9340	unchanged	0.14689	1.77e-08	14017	14080	11648	11001	13469	12728	unchanged
DEPDC1-AS1	-0.243889	0.397264	40	45	55	70	66	49	unchanged	-0.388518	0.110782	54	70	58	63	108	79	unchanged
LINC01707	1.09448	0.788527	0	1	0	0	0	0	unchanged	0.986163	0.7241	1	0	1	0	0	1	unchanged
LRRC7	-0.727047	0.161631	10	9	15	30	17	17	unchanged	-4.07987	1.4e-86	31	26	18	372	533	413	down
LRRC40	-0.0182236	0.789616	1838	2182	1819	2709	2125	1744	unchanged	0.271276	8.98e-13	4773	4945	3936	3520	4185	4000	unchanged
SRSF11	0.0513634	0.26815	13378	13839	12044	18081	13794	10572	unchanged	-0.0252814	0.260812	22023	21960	18094	18904	24030	22599	unchanged
ANKRD13C	0.118109	0.032186	3324	3545	2960	4238	3169	2676	unchanged	0.118009	0.000840647	5685	5928	4590	4485	5596	5378	unchanged
HHLA3	0.258828	0.177489	121	155	124	150	141	83	unchanged	-0.0917706	0.500388	237	221	189	233	255	224	unchanged
CTH	-0.387488	2.09e-05	703	680	620	1236	1027	680	unchanged	-0.148368	0.0796524	556	548	446	506	667	610	unchanged
PTGER3	-3.05898	4.92e-42	29	32	21	320	235	204	down	0.123801	0.871409	9	6	5	5	7	7	unchanged
ZRANB2-AS1	0.209641	0.0943678	334	374	311	372	363	243	unchanged	-0.130984	0.183049	455	482	369	467	555	456	unchanged
ZRANB2	-0.0442721	0.359038	8406	8830	7682	12304	9219	7252	unchanged	0.0585268	0.0239618	11154	11232	9472	9280	11785	10693	unchanged
MIR186	0.207008	0.325773	112	97	88	106	99	79	unchanged	-0.586021	0.000325653	121	162	109	184	234	191	unchanged
ZRANB2-AS2	0.671928	0.29462	6	28	15	21	11	4	unchanged	-0.849473	0.220868	6	9	3	11	12	10	unchanged
NEGR1	-1.36189	2.28e-77	746	771	601	2443	1980	1609	down	0.392324	1.91e-15	2304	2349	1875	1523	1963	1671	unchanged
LRRIQ3	0.269416	0.254735	89	79	70	95	79	48	unchanged	0.526995	0.219634	30	27	18	13	22	19	unchanged
FPGT-TNNI3K	0.976611	0.735188	1	1	0	0	1	0	unchanged	NA	NA	NA	NA	NA	NA	NA	NA	NA
FPGT	-0.129917	0.0677572	1226	1343	1180	1869	1559	1150	unchanged	-0.069079	0.41084	812	896	677	845	950	785	unchanged
CRYZ	-0.258574	2.45e-06	2946	3081	2530	4894	3659	2888	unchanged	0.492507	1.74e-64	9106	9120	7454	5491	6903	6531	unchanged
TYW3	0.130163	0.0095974	4860	5074	4441	6183	4700	3786	unchanged	-0.0485455	0.189185	3665	3661	2993	3195	4066	3808	unchanged
SLC44A5	0.446979	0.000800283	369	329	256	330	250	199	unchanged	-2.63716	0.000480252	2	1	5	14	20	19	down
ACADM	0.28299	5.46e-05	1606	1550	1419	1809	1340	1063	unchanged	0.00259546	0.932453	6398	6583	5256	5545	6935	6383	unchanged
DLSTP1	0.205462	0.47159	83	60	43	86	51	44	unchanged	-0.0723521	0.662735	151	138	132	146	167	146	unchanged
RABGGTB	-0.235132	6.26e-05	6030	6344	5008	10043	7396	5522	unchanged	0.312677	2.96e-20	7085	7497	6267	5183	6375	5859	unchanged
SNORD45C	-0.203571	0.237755	243	173	156	261	255	206	unchanged	0.728309	4.13e-06	259	204	217	137	153	136	unchanged
SNORD45A	-0.242283	0.168136	207	192	167	235	249	239	unchanged	0.2898	0.0241252	317	279	255	214	290	220	unchanged
SNORD45B	-0.175143	0.279615	165	159	154	249	220	137	unchanged	0.0913375	0.51297	224	251	189	199	212	232	unchanged
MSH4	0.323307	0.672217	4	8	15	17	4	5	unchanged	0.459958	0.271923	30	40	28	12	45	19	unchanged
LOC101927342	NA	NA	NA	NA	NA	NA	NA	NA	NA	-2.36632	0.465037	0	0	0	0	0	3	unchanged
ST6GALNAC3	-0.625565	4.46e-06	213	257	253	480	447	316	unchanged	-0.157031	0.624056	35	45	39	47	59	32	unchanged
ST6GALNAC5	0.634157	0.251868	14	12	27	13	12	13	unchanged	1.78761	3.13e-07	68	75	39	17	21	16	up
MIR7156	1.09448	0.788527	1	0	0	0	0	0	unchanged	NA	NA	NA	NA	NA	NA	NA	NA	NA
PIGK	-0.100954	0.0878789	2742	2873	2609	4188	3240	2458	unchanged	-0.182029	1.85e-11	10040	10390	8143	9702	12434	11461	unchanged
AK5	1.00305	2.21e-20	672	653	564	457	301	292	up	-0.417608	3.22e-53	7974	8127	6535	8949	11694	10735	unchanged
ZZZ3	-0.0238665	0.692935	2618	2682	2254	3401	2759	2338	unchanged	0.0100466	0.740234	7168	7311	5997	6197	7634	7245	unchanged
USP33	0.035216	0.554983	2822	2910	2484	3501	2966	2407	unchanged	-0.0704359	0.0121771	8413	8396	6994	7618	9713	8603	unchanged
MIGA1	0.108099	0.107425	1526	1510	1378	1888	1478	1199	unchanged	0.0566626	0.132519	4268	4050	3418	3333	4392	3993	unchanged
NEXN-AS1	-0.141845	0.64506	48	33	41	62	52	37	unchanged	0.684383	2.12e-07	322	308	247	147	226	195	unchanged
NEXN	-1.15166	1.29e-35	847	949	813	3002	2149	1433	down	0.77461	3.49e-139	9353	9456	7749	4643	5828	5629	unchanged
FUBP1	0.110849	0.0218432	9337	9358	8177	11164	9072	7385	unchanged	-0.00113843	0.967398	10860	10757	9184	9479	11680	10815	unchanged
DNAJB4	0.540609	7.64e-15	1715	1672	1458	1482	1216	997	unchanged	0.660782	7.38e-60	5752	5680	4602	3201	3681	3598	unchanged
GIPC2	3.47577	0.04235	3	5	3	1	0	0	unchanged	1.81051	0.000773528	24	26	21	7	9	5	up
IFI44L	1.71083	4.01e-166	3740	3702	3250	1445	1233	951	up	-3.33028	0	343	357	235	2844	3631	3256	down
IFI44	0.751575	4.01e-34	3998	3937	3379	3227	2284	1987	unchanged	-1.01211	5.42e-206	3599	3630	3036	6339	7870	7260	down
ADGRL2	0.258393	0.000549383	3532	3817	3036	3541	3231	2736	unchanged	2.78254	1.1e-56	357	421	326	35	79	54	up
LINC01362	-0.829075	0.838993	0	0	0	0	1	0	unchanged	NA	NA	NA	NA	NA	NA	NA	NA	NA
TTLL7	-0.031584	0.671575	1110	1134	969	1439	1203	994	unchanged	-0.815034	9.7e-84	2088	2095	1780	3090	4110	3707	unchanged
PRKACB	-0.13586	0.00834246	3796	3855	3322	5563	4497	3393	unchanged	-0.519911	1.11e-56	6448	6505	5042	7876	9646	9161	unchanged
SAMD13	0.412835	0.229365	44	40	35	38	42	20	unchanged	-1.30696	0.00596777	15	21	7	15	43	53	down
UOX	-3.55837	0.0554734	1	0	0	2	0	10	unchanged	-1.04835	0.389883	4	2	0	6	2	4	unchanged
DNASE2B	-0.534865	0.8689	0	0	1	2	0	0	unchanged	2.41008	0.458674	0	3	0	0	0	0	unchanged
RPF1	-0.365738	1e-07	1534	1536	1250	2692	1919	1605	unchanged	0.292133	3.4e-14	4018	3987	3334	2770	3486	3352	unchanged
GNG5	-0.280303	6.25e-05	1874	1845	1543	3189	2219	1768	unchanged	-0.00516992	0.901057	4296	4719	3664	3695	4840	4673	unchanged
SPATA1	0.550762	0.282987	36	23	13	20	28	7	unchanged	-0.896684	0.00588745	40	18	37	53	70	63	unchanged
CTBS	0.072242	0.328818	1422	1482	1363	1936	1537	1087	unchanged	-0.530638	2.13e-28	1749	1840	1418	2177	2733	2582	unchanged
LINC01461	NA	NA	NA	NA	NA	NA	NA	NA	NA	-0.0211777	0.962799	24	23	14	20	31	13	unchanged
LINC01555	0.97759	0.728546	1	1	0	0	0	1	unchanged	-0.906272	0.332912	5	0	6	8	10	4	unchanged
SSX2IP	-0.186516	0.00217738	1644	1703	1438	2521	1971	1574	unchanged	-0.636685	5.4e-61	3337	3219	2875	4487	5643	5102	unchanged
LPAR3	-0.557056	0.78591	0	2	1	0	0	4	unchanged	0.430198	0.824686	3	1	0	1	2	0	unchanged
MCOLN2	-0.696014	4.99e-05	144	122	96	255	231	164	unchanged	-2.21682	2.01e-144	288	290	199	1095	1350	1287	down
MCOLN3	-0.447694	0.0815682	43	67	58	102	79	73	unchanged	0.484628	0.000178119	311	325	233	198	220	222	unchanged
WDR63	-0.69498	0.0591012	28	21	28	59	32	47	unchanged	-0.360793	0.0149727	166	156	142	172	228	220	unchanged
SYDE2	-0.655169	2.59e-05	204	207	186	341	375	308	unchanged	0.111296	0.144535	810	804	611	609	803	722	unchanged
C1orf52	0.0857229	0.316787	830	881	839	1120	905	667	unchanged	-0.0882245	0.0534162	2345	2474	1911	2107	2744	2568	unchanged
BCL10	0.00152334	0.982589	1141	1218	1019	1578	1229	958	unchanged	0.0973955	0.0124837	3433	3533	2842	2721	3498	3292	unchanged
LOC646626	-0.207195	0.813201	3	4	7	10	6	3	unchanged	0.637483	0.106711	36	30	25	15	26	20	unchanged
DDAH1	-1.33452	8.41e-38	279	269	233	883	729	576	down	0.59476	9.4e-87	11575	11413	8995	6419	8044	7456	unchanged
CCN1	-0.661417	1.34e-34	25851	26173	22190	58378	41128	32465	unchanged	-0.0406832	0.0590821	40556	41940	35000	36535	46373	42580	unchanged
ZNHIT6	-0.356101	1.5e-07	1313	1436	1171	2326	1902	1375	unchanged	0.126401	0.000670081	5353	5339	4589	4271	5173	5077	unchanged
COL24A1	0.801303	2.44e-10	374	355	311	281	222	164	unchanged	-1.61378	8.64e-51	203	212	175	566	717	590	down
ODF2L	0.00498455	0.94505	1333	1290	1200	1722	1370	1144	unchanged	0.246082	8.84e-14	6221	6197	5207	4604	5702	5104	unchanged
MIR7856	-1.26715	0.632514	1	0	0	1	2	0	unchanged	-0.450312	0.615131	8	6	2	12	1	8	unchanged
CLCA2	1.52879	0.121546	8	11	2	4	2	2	unchanged	0.262727	0.68211	13	9	8	7	11	8	unchanged
CLCA4-AS1	0.737023	0.278483	20	9	9	12	3	10	unchanged	0.224831	0.487305	36	47	37	35	34	37	unchanged
CLCA3P	0.83966	0.21313	13	7	14	7	7	7	unchanged	0.891898	0.298389	6	17	4	1	4	10	unchanged
SH3GLB1	-0.127736	0.0316406	2520	2826	2411	3943	3155	2372	unchanged	0.409411	8.3e-46	9539	9738	7977	6006	8054	7265	unchanged
SELENOF	-0.0473153	0.450917	6866	7191	6341	10688	7336	5761	unchanged	0.11793	2.24e-07	20018	20657	16697	16002	20513	18327	unchanged
HS2ST1	0.197907	5.06e-05	5327	5497	4539	6134	4944	3829	unchanged	-0.0859313	0.0144455	5463	5385	4528	5125	6154	5623	unchanged
LINC01140	-0.0534544	0.924605	13	19	7	13	15	15	unchanged	-0.494213	0.200148	23	25	20	35	26	37	unchanged
LMO4	-0.130635	0.0808329	1632	1674	1435	2585	1924	1344	unchanged	0.213274	1.16e-06	3313	3671	2992	2568	3357	3019	unchanged
LINC01364	3.11435	0.278856	0	0	4	0	0	0	unchanged	1.04369	0.52961	2	3	1	1	2	0	unchanged
PKN2-AS1	1.3289	0.139347	6	10	9	8	4	0	unchanged	-0.0873733	0.803536	44	33	26	43	29	39	unchanged
PKN2	0.185285	0.000662392	4066	4114	3593	4592	3843	3055	unchanged	-0.0959683	0.000668189	10092	9951	8341	9320	11383	10734	unchanged
GTF2B	-0.202983	0.0386556	735	691	617	1209	764	672	unchanged	0.110739	0.0364217	1744	1921	1512	1447	1836	1690	unchanged
KYAT3	0.257931	0.00814705	529	582	516	631	506	383	unchanged	0.157375	0.00801817	1424	1402	1160	1131	1364	1206	unchanged
RBMXL1	0.0984608	0.157855	1332	1321	1135	1669	1248	1029	unchanged	-0.187267	0.000822834	1732	1548	1389	1578	2026	1918	unchanged
GBP3	-0.103676	0.411519	461	374	327	640	437	330	unchanged	-0.0461204	0.203907	4191	4311	3628	3858	4812	4326	unchanged
GBP1	-0.348706	2.93e-09	1929	2003	1634	3246	2630	2014	unchanged	-0.715501	7.94e-121	5713	5947	4791	8306	10175	9501	unchanged
GBP2	0.893046	1.99e-43	3292	3390	2927	2230	2017	1491	unchanged	-1.98642	0	1346	1380	1170	4606	5878	5547	down
GBP7	-1.72809	0.666558	0	0	0	0	2	0	unchanged	-2.69163	0.159719	0	1	0	3	1	3	unchanged
GBP4	1.03656	6.05e-09	189	257	214	170	113	81	up	-1.85644	6.74e-48	121	150	125	410	586	500	down
GBP5	1.56299	0.0812876	11	7	7	1	5	3	unchanged	-0.6414	1.8e-42	1858	1755	1478	2352	3121	2774	unchanged
GBP6	2.01985	0.261415	0	6	2	0	1	1	unchanged	-1.53912	0.297093	0	2	1	3	3	3	unchanged
GBP1P1	0.80452	0.144522	17	22	14	14	6	13	unchanged	-4.48073	5.15e-09	2	2	1	26	36	54	down
LRRC8B	-0.33934	0.000110611	546	569	487	941	732	586	unchanged	-0.880938	6.11e-38	673	726	549	1067	1382	1270	unchanged
LRRC8C-DT	0.231765	0.594667	31	37	21	23	19	37	unchanged	-0.224123	0.282122	100	86	76	109	108	98	unchanged
LRRC8C	-0.328024	2.94e-07	1681	1823	1404	2784	2278	1776	unchanged	-0.134748	0.00224403	2850	2861	2510	2689	3395	3297	unchanged
LRRC8D	-0.676893	6.81e-28	1420	1503	1257	3085	2370	1977	unchanged	-0.417904	1.11e-41	5532	5448	4491	6326	7909	7188	unchanged
GEMIN8P4	0.681693	0.00768846	74	85	77	78	55	34	unchanged	-0.685849	0.000285844	89	103	115	147	176	194	unchanged
ZNF326	-0.178656	0.00217471	2627	2920	2338	4262	3224	2491	unchanged	0.0293405	0.377985	5416	5425	4530	4593	5654	5369	unchanged
LINC02609	-0.095798	0.584486	146	134	114	212	148	113	unchanged	0.978903	0.0138248	40	41	25	11	24	21	unchanged
LINC01763	2.28011	0.314302	1	4	0	0	0	1	unchanged	0.109084	0.96335	3	0	0	0	3	0	unchanged
ZNF644	0.0800564	0.232245	2544	2545	2067	2898	2570	2007	unchanged	0.167214	1.24e-07	6899	6956	5688	5378	6526	6121	unchanged
HFM1	-0.787397	0.145742	20	8	7	31	16	20	unchanged	1.03027	0.530562	3	1	2	1	0	2	unchanged
CDC7	0.059613	0.326311	2006	2068	1855	2609	2098	1637	unchanged	-0.249278	2.45e-09	3663	3931	3290	3911	4795	4721	unchanged
TGFBR3	0.818095	1.25e-13	553	536	481	395	307	284	unchanged	-0.0961626	0.342113	481	494	376	402	522	573	unchanged
BRDT	2.53948	0.446234	3	0	0	0	0	0	unchanged	1.01335	0.80387	0	0	1	0	0	0	unchanged
EPHX4	1.18336	0.00102015	60	64	46	19	27	33	up	-0.885865	0.0154782	16	23	27	39	48	41	unchanged
SETSIP	0.488328	0.563528	8	9	3	9	3	4	unchanged	-0.152118	0.841367	15	7	3	2	12	15	unchanged
BTBD8	0.590847	0.144454	43	37	28	20	40	18	unchanged	-0.198145	0.702123	11	19	11	13	22	14	unchanged
C1orf146	-0.556402	0.706149	4	1	0	2	5	1	unchanged	-0.129028	0.856801	6	21	2	9	14	9	unchanged
GLMN	-0.224431	0.018355	569	607	495	980	663	547	unchanged	-0.0742148	0.135539	2320	2168	1873	2109	2567	2263	unchanged
RPAP2	-0.0982485	0.245613	940	943	818	1211	1121	862	unchanged	0.0535756	0.316212	2473	2294	2087	2044	2391	2413	unchanged
GFI1	-1.02086	0.00948326	17	27	14	55	52	25	down	-0.496654	0.269096	15	13	27	29	31	22	unchanged
EVI5	-0.094684	0.203373	1117	1150	1076	1648	1343	1001	unchanged	-0.547022	7.63e-21	1228	1221	956	1421	1924	1819	unchanged
RPL5	-0.341272	2.01e-09	22272	23544	20179	41933	29730	22610	unchanged	0.248978	6.36e-30	49258	51472	41426	35532	45832	42783	unchanged
DIPK1A	0.14572	0.0125464	2169	2315	1946	2721	2117	1649	unchanged	-0.519084	1.59e-51	4070	4085	3394	4987	6228	5950	unchanged
SNORD21	0.0330977	0.938667	24	22	18	36	19	16	unchanged	0.231543	0.52289	33	48	24	31	26	34	unchanged
SNORA66	0.0972931	0.834792	16	22	18	24	24	11	unchanged	0.702093	0.030125	48	56	38	22	40	29	unchanged
MTF2	-0.0337207	0.61249	1488	1596	1368	2066	1736	1278	unchanged	-0.342561	8.12e-22	3637	3579	2969	3906	5008	4485	unchanged
TMED5	0.108502	0.046841	3947	4353	3717	5090	4001	3303	unchanged	0.162727	5.09e-09	9121	9325	7660	6894	8995	8330	unchanged
CCDC18	0.341814	2.07e-05	1001	1129	961	1137	926	665	unchanged	0.00595027	0.857449	5161	5401	4409	4506	5683	5279	unchanged
CCDC18-AS1	0.580848	0.000198624	204	225	195	193	165	109	unchanged	-0.303753	0.0130293	420	425	357	549	465	505	unchanged
DR1	0.0154024	0.780286	3642	3945	3332	5181	3938	2985	unchanged	0.165751	8.62e-10	10902	11402	9199	8437	10706	9988	unchanged
FNBP1L	0.149023	0.0264103	2617	2522	2189	2853	2419	2026	unchanged	0.607564	3.3e-95	12485	12044	10451	6974	8935	7938	unchanged
BCAR3	-0.208396	0.000825159	1740	1791	1544	2818	2105	1642	unchanged	0.406066	5.13e-35	6157	6188	5000	3902	5159	4525	unchanged
BCAR3-AS1	0.50058	0.466572	8	16	12	4	8	14	unchanged	0.499495	0.134854	37	63	41	23	36	45	unchanged
MIG7	2.41677	2.63e-18	109	128	116	38	22	15	up	0.481345	0.199082	35	39	30	21	39	18	unchanged
MIR760	-2.77552	0.137902	0	0	1	2	4	2	unchanged	-1.66539	0.673395	0	0	0	0	2	0	unchanged
DNTTIP2	-0.0272804	0.601013	3775	3998	3395	5416	4118	3197	unchanged	0.331793	4.05e-36	10256	10298	8460	6879	8943	8107	unchanged
GCLM	0.228872	2.09e-06	6814	7206	6148	8185	6217	4849	unchanged	-0.0737179	0.0149473	7043	7265	5712	6430	8059	7333	unchanged
ABCA4	0.647969	0.0568533	48	59	36	52	35	17	unchanged	-0.108993	0.606691	106	97	65	77	110	112	unchanged
ARHGAP29	-1.05749	1.03e-38	757	894	724	2134	1794	1526	down	-1.39467	0	6823	6576	5589	15244	18914	17604	down
ABCD3	0.0535469	0.321764	3806	4242	3480	5174	4113	3112	unchanged	-0.0215954	0.43012	7998	8106	6620	6933	8892	8107	unchanged
F3	0.880675	6.23e-51	4678	4910	4138	3666	2675	2031	unchanged	-0.515775	3.78e-76	6879	6801	5564	8210	10607	9729	unchanged
MIR12133	1.52021	0.313514	4	3	1	1	1	1	unchanged	-3.62608	0.0761399	0	0	0	3	3	1	unchanged
SLC44A3-AS1	1.98007	6.83e-06	58	42	30	20	7	10	up	-0.426154	0.573571	8	11	1	8	10	9	unchanged
SLC44A3	1.95241	1.62e-10	93	91	75	38	15	22	up	0.52655	0.131252	48	40	29	25	36	23	unchanged
CNN3	-0.59857	3.93e-29	5601	5886	5083	12272	8970	6939	unchanged	-0.163654	5.41e-15	25389	26076	21300	24277	31535	28811	unchanged
LOC729970	-0.132	0.727491	32	31	17	41	31	25	unchanged	-0.243644	0.129553	134	155	135	151	185	186	unchanged
ALG14	-0.249577	0.0332836	344	339	291	565	377	350	unchanged	0.0916878	0.227727	760	842	710	657	834	764	unchanged
ALG14-AS1	0.851492	0.598113	4	0	3	1	0	3	unchanged	-0.448234	0.595809	4	4	6	8	9	3	unchanged
TLCD4	0.139982	0.0928206	769	850	703	971	795	585	unchanged	-0.663868	0.00882739	49	79	40	76	93	105	unchanged
TLCD4-RWDD3	0.0187634	0.951762	55	38	35	57	44	39	unchanged	0.0943834	0.685724	91	81	64	73	68	86	unchanged
LOC101928118	0.915004	0.226466	17	6	7	5	5	7	unchanged	-0.200764	0.852653	4	5	1	1	6	5	unchanged
RWDD3	0.159623	0.287625	252	290	242	363	275	159	unchanged	0.038284	0.684118	466	473	392	402	499	443	unchanged
PTBP2	0.0456739	0.637336	574	570	567	773	607	475	unchanged	0.388927	9.46e-17	2924	2943	2256	1848	2331	2242	unchanged
DPYD	0.657092	2.04e-21	1717	1678	1502	1463	1098	905	unchanged	-0.664429	4.55e-62	3409	3113	2661	4400	5579	5114	unchanged
DPYD-AS1	1.00972	0.425639	9	1	2	1	1	4	unchanged	-0.848073	0.119909	11	6	12	15	20	20	unchanged
DPYD-AS2	NA	NA	NA	NA	NA	NA	NA	NA	NA	-0.56229	0.708032	2	1	1	2	1	3	unchanged
LINC01776	-1.82952	0.0566207	0	3	4	14	10	5	unchanged	0.0149576	0.953057	57	67	61	47	75	70	unchanged
SNX7	-0.398027	9.85e-08	2036	2104	1792	4035	2721	2078	unchanged	0.522728	4.04e-24	2121	2246	1795	1247	1649	1558	unchanged
PLPPR4	-1.90922	5.77e-17	60	37	40	212	184	169	down	0.924891	6.21e-45	1513	1572	1162	674	870	771	unchanged
LINC01708	NA	NA	NA	NA	NA	NA	NA	NA	NA	-2.2495	0.502391	0	0	0	0	3	0	unchanged
MIR548N	-2.37135	0.271425	1	0	0	3	0	3	unchanged	0.0238854	0.985916	5	0	3	3	0	5	unchanged
PALMD	1.30339	0.601434	4	0	0	2	0	0	unchanged	-0.428588	0.752735	4	0	2	5	1	2	unchanged
FRRS1	0.281168	0.000198392	1223	1396	1210	1410	1178	917	unchanged	-0.300039	2.83e-07	1310	1203	1068	1315	1698	1567	unchanged
AGL	0.250265	0.000182349	3512	3863	3117	3707	3308	2695	unchanged	-0.443083	2.18e-31	4077	3911	3393	4834	5804	5396	unchanged
SLC35A3	0.16309	0.0137757	1538	1627	1343	1799	1510	1163	unchanged	0.301457	1.4e-12	2914	2965	2358	2024	2562	2341	unchanged
MFSD14A	0.0756119	0.17674	4040	4241	3769	5389	4285	3140	unchanged	-0.094177	0.00937791	5083	5205	3981	4454	5934	5405	unchanged
SASS6	0.0252184	0.711081	1669	1638	1442	2211	1754	1264	unchanged	-0.204641	4.7e-06	2236	2391	1945	2291	2896	2672	unchanged
TRMT13	-0.018037	0.828252	1010	954	854	1386	960	843	unchanged	0.262675	2.76e-06	1739	1868	1552	1358	1596	1502	unchanged
LRRC39	0.661829	0.0534426	36	56	44	48	24	25	unchanged	-0.30845	0.0985283	140	109	82	125	161	137	unchanged
DBT	0.184047	0.00972484	1694	1631	1505	1861	1618	1243	unchanged	-0.0668971	0.105144	2769	2763	2258	2479	3095	2884	unchanged
RTCA-AS1	0.377513	0.530338	16	17	16	19	23	2	unchanged	-0.139279	0.629191	49	47	43	37	56	67	unchanged
RTCA	-0.122437	0.0648925	1784	1750	1544	2685	1923	1581	unchanged	0.162337	0.000148877	3438	3707	3091	2829	3442	3218	unchanged
MIR553	0.454755	0.640365	4	7	3	3	5	3	unchanged	-0.177179	0.739863	15	11	14	8	19	21	unchanged
CDC14A	0.29215	0.0269445	264	292	239	284	245	191	unchanged	-0.113819	0.231493	572	598	538	554	636	729	unchanged
EXTL2	0.326678	7.41e-08	2147	2363	1922	2407	1851	1462	unchanged	-0.370443	3.33e-23	3997	4243	3331	4540	5575	5376	unchanged
SLC30A7	0.20417	0.00042675	2480	2662	2200	2891	2391	1811	unchanged	0.103293	0.00562477	4796	5053	4021	4046	4872	4446	unchanged
DPH5	-0.293684	0.000108791	1082	1216	958	1951	1369	1142	unchanged	0.0758021	0.263935	966	1008	832	771	1022	974	unchanged
LOC102606465	-0.0561186	0.671146	243	251	226	366	255	217	unchanged	0.235314	0.176377	223	187	146	156	206	126	unchanged
LOC101928370	3.76623	0.0682359	3	3	1	0	0	0	unchanged	NA	NA	NA	NA	NA	NA	NA	NA	NA
S1PR1	1.95222	2.36e-23	207	208	181	61	60	49	up	1.79333	0.0334479	11	17	8	2	9	0	unchanged
OLFM3	0.821857	0.0279924	37	57	34	27	37	16	unchanged	NA	NA	NA	NA	NA	NA	NA	NA	NA
COL11A1	5.20293	6.23e-59	306	287	267	9	10	7	up	NA	NA	NA	NA	NA	NA	NA	NA	NA
LOC101928436	1.12543	0.466846	0	6	3	0	1	3	unchanged	0.143139	0.952917	0	1	1	0	1	1	unchanged
RNPC3	0.0946516	0.354547	505	488	431	624	455	405	unchanged	0.114748	0.247066	480	460	394	390	493	395	unchanged
AMY2B	0.384159	0.0514246	118	114	111	119	97	77	unchanged	0.507512	0.0402452	78	79	63	48	54	58	unchanged
ACTG1P4	1.58237	0.17247	4	3	8	3	3	0	unchanged	2.74434	0.173752	0	5	2	1	0	0	unchanged
LOC100129138	1.28212	2.77e-06	127	110	70	45	44	47	up	NA	NA	NA	NA	NA	NA	NA	NA	NA
PRMT6	-0.0255886	0.672985	2276	2545	2190	3347	2556	2063	unchanged	0.16645	0.000933962	2029	2213	1766	1619	2099	1839	unchanged
VAV3	0.88657	3.64e-52	3179	3285	2732	2277	1764	1484	unchanged	-1.26134	6.84e-43	321	342	255	660	877	745	down
SLC25A24	-0.235579	9.63e-06	3724	3688	3184	5836	4629	3477	unchanged	0.0157181	0.555478	11890	11887	9709	10103	12437	11773	unchanged
FAM102B	-0.214494	0.00219715	1125	1208	1011	1736	1414	1155	unchanged	-0.186814	2.2e-05	2801	2686	2268	2634	3293	3228	unchanged
HENMT1	NA	NA	NA	NA	NA	NA	NA	NA	NA	2.8899	0.274571	0	3	1	0	0	0	unchanged
PRPF38B	-0.0182999	0.726806	4637	4831	4103	6629	4853	3900	unchanged	-0.0891325	0.00131336	10240	10633	8913	9510	12118	11281	unchanged
FNDC7	0.69325	0.531971	2	7	3	2	4	2	unchanged	-0.946947	0.0589786	13	9	10	19	22	23	unchanged
STXBP3	0.104656	0.0788927	2102	2124	1818	2649	2032	1596	unchanged	0.0221777	0.56938	3692	3803	2996	3098	3878	3727	unchanged
AKNAD1	0.39207	0.431985	17	20	16	24	12	10	unchanged	-0.388239	0.107715	62	59	54	74	95	69	unchanged
SPATA42	-1.44319	0.573427	1	0	0	0	2	1	unchanged	1.49404	0.465352	1	0	4	0	0	2	unchanged
GPSM2	0.00891006	0.879309	2941	2897	2613	3748	3082	2497	unchanged	0.0289606	0.411357	5027	4935	4077	4282	5212	4756	unchanged
CLCC1	-0.161238	0.0152876	1826	1944	1522	2581	2220	1743	unchanged	-0.389811	1.82e-18	2882	2839	2616	3292	4256	3826	unchanged
WDR47	-0.267289	0.000776957	993	987	924	1512	1309	1053	unchanged	0.348039	1.86e-20	4407	4328	3740	2899	3817	3474	unchanged
TAF13	0.0449611	0.530766	2066	2192	1936	3031	2139	1605	unchanged	0.0870269	0.0116749	5734	6065	4909	4728	5903	5683	unchanged
TMEM167B	-0.0115396	0.824844	3398	3601	2958	4567	3667	2921	unchanged	0.27205	1.34e-15	5176	5118	4284	3670	4581	4270	unchanged
SCARNA2	0.209117	0.781092	12	9	3	9	10	4	unchanged	-1.01072	0.0133609	10	24	19	34	36	41	unchanged
C1orf194	1.42187	0.266089	5	4	3	1	4	0	unchanged	-1.34453	3.12e-05	19	29	23	63	61	62	down
KIAA1324	-0.68928	2.47e-05	143	158	108	340	227	174	unchanged	-0.842312	9.63e-05	68	70	48	102	136	107	unchanged
SARS1	-0.545778	8.59e-27	6072	6190	5386	12478	9113	7280	unchanged	0.222215	4.4e-22	21460	21871	18344	15853	20609	18473	unchanged
CELSR2	-0.341095	0.00046198	990	975	778	1366	1339	1092	unchanged	-0.398406	0.0050578	182	165	153	204	248	232	unchanged
PSRC1	0.229965	0.000185804	2752	2802	2321	3270	2333	1909	unchanged	0.0455342	0.183367	5199	5505	4450	4331	5761	5164	unchanged
MYBPHL	1.96134	0.416993	1	3	0	0	1	0	unchanged	0.722605	0.701353	5	0	0	1	1	1	unchanged
SORT1	-0.636679	2.56e-15	975	997	852	1837	1643	1356	unchanged	-1.15907	4.65e-208	2445	2392	1991	4586	5966	5275	down
PSMA5	-0.210551	0.00182501	8578	8711	7445	14832	9799	7724	unchanged	-0.443649	1.38e-55	9861	9981	8422	11203	15089	13705	unchanged
SYPL2	-1.06481	1.22e-06	59	57	69	171	134	125	down	0.643648	0.0429381	62	51	36	25	43	31	unchanged
ATXN7L2	-0.132123	0.166124	518	500	440	746	588	450	unchanged	0.174984	0.0300356	745	771	651	532	789	681	unchanged
CYB561D1	0.201884	0.0127794	1398	1377	1180	1431	1353	1013	unchanged	0.0827333	0.129467	1820	1875	1463	1413	1825	1812	unchanged
AMIGO1	-0.0359036	0.86037	111	105	112	158	143	79	unchanged	-0.0543842	0.834854	59	64	48	44	69	72	unchanged
GPR61	0.742912	0.685739	3	2	0	1	0	2	unchanged	-1.34721	0.411394	0	2	1	3	5	0	unchanged
GNAI3	-0.190866	3.1e-05	6700	7069	5925	10498	8046	6510	unchanged	0.214314	6.43e-20	16089	16317	13438	11935	15058	13996	unchanged
GNAT2	-0.0984459	0.649044	102	101	76	112	112	101	unchanged	0.0755482	0.613123	199	186	152	157	183	187	unchanged
AMPD2	0.206452	0.000154552	5199	4997	4323	5656	4692	3637	unchanged	-0.317038	2.32e-24	6246	6096	4916	6403	8386	7511	unchanged
GSTM4	0.0896075	0.330707	781	829	659	1046	807	544	unchanged	-0.494564	1.28e-24	1720	1650	1371	2005	2575	2349	unchanged
GSTM2	0.0184896	0.940204	82	63	78	110	67	70	unchanged	-0.127934	0.441908	147	163	115	135	163	182	unchanged
GSTM1	-1.60239	0.671056	0	0	0	1	1	0	unchanged	-1.21342	0.755589	0	0	2	0	6	0	unchanged
EPS8L3	-0.502958	0.836083	1	1	0	0	3	0	unchanged	NA	NA	NA	NA	NA	NA	NA	NA	NA
CSF1	-0.28201	4.52e-07	2625	2719	2263	4247	3275	2753	unchanged	-1.07292	1.16e-178	2614	2803	2306	4899	6272	5699	down
AHCYL1	-0.0349598	0.417092	11999	12647	10738	16634	13394	10364	unchanged	-0.252354	8.24e-23	14459	14608	11634	14884	18307	16986	unchanged
STRIP1	0.15984	0.0172355	1689	1722	1443	1902	1619	1291	unchanged	0.172047	1.45e-05	4188	4029	3525	3243	3978	3591	unchanged
ALX3	0.0265164	0.854477	208	229	184	279	242	160	unchanged	-0.00489903	0.957239	482	503	426	436	533	500	unchanged
LINC01397	1.71092	0.229143	1	7	3	3	1	0	unchanged	-0.455559	0.803038	1	2	0	2	1	1	unchanged
UBL4B	0.132709	0.970743	1	0	0	0	1	0	unchanged	-2.66382	0.375607	0	0	0	0	4	0	unchanged
SLC6A17	-0.898497	1.49e-07	109	129	84	264	216	182	unchanged	1.25747	1.34e-134	2787	2745	2355	969	1259	1200	up
LINC02586	-1.63769	0.462971	0	2	0	8	0	0	unchanged	0.507104	0.657914	5	5	1	1	4	3	unchanged
KCNC4	-0.65442	8.32e-07	246	246	236	463	421	375	unchanged	0.656365	4.82e-17	894	965	722	485	617	594	unchanged
RBM15-AS1	0.441865	0.0908308	61	70	71	69	51	46	unchanged	0.49801	0.121537	42	57	55	22	53	41	unchanged
RBM15	0.0705019	0.366196	1339	1414	1171	1564	1402	1150	unchanged	-0.121694	0.0333699	1743	1534	1373	1507	1943	1804	unchanged
SLC16A4	1.47241	8.99e-101	2202	2300	2088	1117	852	685	up	-1.70103	9.81e-108	403	396	360	1102	1437	1381	down
LAMTOR5	-0.158991	0.0306177	3270	3677	3104	5807	3832	3042	unchanged	0.0904943	0.0152594	5110	5463	4445	4081	5484	5103	unchanged
LAMTOR5-AS1	0.777751	0.260053	12	7	14	5	9	7	unchanged	0.416191	0.430814	20	14	15	14	16	8	unchanged
PROK1	1.66284	0.512767	0	1	2	0	1	0	unchanged	0.0515822	0.988383	1	0	0	0	0	1	unchanged
KCNA2	1.11328	5.14e-05	71	83	78	41	41	36	up	1.78186	0.101184	34	25	25	12	13	0	unchanged
CD53	2.90685	0.00649522	5	10	13	0	2	2	up	-0.0601627	0.939857	8	7	6	2	5	16	unchanged
LRIF1	4.97517	0.0020369	5	7	4	0	0	0	up	0.123506	0.0234025	1657	1741	1330	1274	1675	1551	unchanged
DRAM2	-0.129131	0.0879065	1063	1206	916	1662	1240	984	unchanged	0.205305	0.00058701	1448	1379	1174	1000	1346	1261	unchanged
CEPT1	-0.0577073	0.394861	1708	1688	1468	2477	1759	1436	unchanged	0.243807	8.18e-09	2876	3002	2401	2107	2713	2433	unchanged
DENND2D	1.04756	0.113162	11	14	11	6	7	6	unchanged	0.700375	0.543723	5	4	2	2	4	1	unchanged
CHI3L2	0.191484	0.872694	1	6	4	3	8	0	unchanged	0.880325	0.75809	1	1	0	0	0	1	unchanged
PIFO	-0.878245	0.285441	11	0	7	23	7	9	unchanged	1.50805	0.188427	7	3	6	0	1	5	unchanged
PGBP	NA	NA	NA	NA	NA	NA	NA	NA	NA	0.881174	0.7753	2	0	0	0	1	0	unchanged
OVGP1	0.370176	0.394151	28	21	20	24	17	18	unchanged	-0.221599	0.293238	95	89	72	77	135	100	unchanged
WDR77	-0.535762	6.95e-17	2862	2966	2595	6123	4340	3301	unchanged	0.513819	4.02e-52	5477	5498	4572	3241	4254	3814	unchanged
ATP5PB	-0.236213	3.06e-05	7184	7976	6792	12703	9249	7114	unchanged	0.242055	7.31e-22	19285	20242	15835	14075	17873	16556	unchanged
C1orf162	-0.285486	0.64577	11	13	5	15	9	14	unchanged	0.305899	0.473361	22	28	22	19	16	25	unchanged
RAP1A	-0.0539653	0.413155	3486	3557	3124	5346	3698	2861	unchanged	-0.00299746	0.920208	6953	6998	5747	6050	7465	6941	unchanged
LINC01160	0.0308611	0.949173	19	13	20	20	24	13	unchanged	-0.872306	0.0808563	19	9	8	18	24	26	unchanged
LOC107985184	0.582951	0.140479	35	29	29	26	18	24	unchanged	-0.582818	0.0879646	26	31	22	33	48	42	unchanged
INKA2	0.306171	1.73e-05	1603	1687	1313	1632	1380	1105	unchanged	-0.623154	6.71e-53	2966	2880	2509	3721	5079	4597	unchanged
INKA2-AS1	1.63676	0.0023877	36	18	19	11	7	8	up	-0.233865	0.419851	46	53	41	60	69	41	unchanged
LOC101928718	0.19154	0.874485	1	4	5	8	3	0	unchanged	-0.952483	0.165749	9	4	6	15	17	6	unchanged
DDX20	-0.349509	2.42e-08	1514	1634	1348	2717	2046	1633	unchanged	0.0906144	0.0371401	3309	3113	2714	2625	3373	2911	unchanged
KCND3	1.1669	0.240289	8	6	6	0	4	5	unchanged	0.793138	0.481007	6	4	2	3	3	1	unchanged
CTTNBP2NL	0.00985254	0.91451	2115	2104	1768	2288	2274	1918	unchanged	0.0843102	0.0209748	4543	4551	3851	3580	4675	4434	unchanged
MIR4256	2.28972	0.309757	2	3	0	0	1	0	unchanged	-1.39912	0.225205	2	1	2	3	6	5	unchanged
WNT2B	1.09867	3.29e-07	128	162	121	79	85	49	up	-0.496221	0.00156257	146	148	115	154	238	209	unchanged
ST7L	0.308074	0.0110018	347	335	316	368	284	245	unchanged	0.145086	0.0105804	1608	1495	1293	1202	1505	1417	unchanged
CAPZA1	-0.00180043	0.969654	7583	8081	6932	10727	8120	6445	unchanged	0.190379	4.34e-16	27896	28609	23054	21271	26180	24762	unchanged
MOV10	0.309992	1.85e-08	4104	4395	3558	4299	3608	2866	unchanged	-0.653044	7.53e-100	5479	5770	4516	7462	9472	8759	unchanged
RHOC	0.00473949	0.932558	5030	5232	4571	7237	5332	4048	unchanged	0.128457	4.17e-05	16611	18252	14099	13092	17626	15804	unchanged
PPM1J	-1.12258	0.104413	6	8	10	22	36	3	unchanged	1.31183	0.000748526	40	47	36	9	21	22	up
TAFA3	-1.78253	0.00845354	4	5	4	23	13	14	down	1.43037	0.112425	16	5	5	1	3	6	unchanged
LINC01356	NA	NA	NA	NA	NA	NA	NA	NA	NA	1.83579	0.630119	2	0	0	0	0	0	unchanged
SLC16A1	-0.109919	0.0433983	5439	5487	4645	8089	6196	4563	unchanged	0.115641	1.32e-05	10875	11224	8901	8662	11025	9969	unchanged
AKR7A2P1	0.657427	0.244674	18	23	8	15	9	10	unchanged	0.454643	0.182078	42	56	47	34	56	21	unchanged
SLC16A1-AS1	-0.342746	0.185619	53	62	47	80	86	60	unchanged	0.599843	4.6e-06	338	306	277	175	214	242	unchanged
LRIG2-DT	0.218819	0.743237	10	6	17	15	5	12	unchanged	-0.222529	0.446374	54	52	38	69	56	46	unchanged
LRIG2	0.0320667	0.742994	683	633	495	815	632	519	unchanged	-0.00210548	0.958349	3406	3290	2653	2803	3652	3253	unchanged
LOC643441	1.09448	0.788527	0	1	0	0	0	0	unchanged	NA	NA	NA	NA	NA	NA	NA	NA	NA
MAGI3	0.290749	0.00542254	1173	1263	1020	1059	1104	912	unchanged	-0.133795	0.00854407	2049	1897	1598	1883	2283	2132	unchanged
PHTF1	0.183799	0.00356632	1900	1873	1643	2237	1752	1339	unchanged	-0.139735	0.000612834	3200	3368	2876	3091	4041	3690	unchanged
RSBN1	-0.0686307	0.46227	664	821	645	984	867	630	unchanged	0.490556	5.69e-21	2046	2196	1691	1256	1654	1470	unchanged
AP4B1-AS1	0.598094	0.157212	21	31	27	22	21	15	unchanged	-0.19592	0.319329	99	94	95	90	128	127	unchanged
PTPN22	-0.465046	0.270841	42	21	13	60	35	24	unchanged	1.16957	3.9e-44	943	981	841	335	493	454	up
BCL2L15	0.0309591	0.974403	6	5	5	12	0	6	unchanged	-0.248958	0.418798	32	50	41	50	45	56	unchanged
AP4B1	-0.356444	0.000574067	399	424	378	753	524	445	unchanged	-0.164894	0.000777741	2395	2479	1878	2346	2975	2512	unchanged
DCLRE1B	-0.539422	6.64e-11	643	685	581	1258	979	842	unchanged	-0.00532801	0.89962	3094	3131	2571	2567	3557	3058	unchanged
HIPK1-AS1	0.25039	0.795168	4	4	5	3	6	3	unchanged	-0.289869	0.592254	12	10	13	11	16	18	unchanged
HIPK1	0.395798	3.07e-09	4167	4151	3384	3760	3296	2731	unchanged	-0.212365	1.59e-13	12492	11876	10191	12343	15233	13933	unchanged
OLFML3	-0.529648	5.08e-05	236	242	221	511	372	257	unchanged	-0.238366	6.61e-22	69903	75836	60546	73592	93642	85231	unchanged
SYT6	-0.72311	0.693184	0	2	1	0	3	2	unchanged	-0.265644	9.89e-07	1487	1439	1199	1450	1980	1724	unchanged
TRIM33	-0.00706089	0.911362	2091	2418	1944	2914	2391	1894	unchanged	0.0540051	0.104608	6252	6214	5320	5301	6440	6025	unchanged
BCAS2	-0.42932	1.95e-09	1273	1472	1182	2551	1940	1436	unchanged	0.312322	1.33e-19	4931	5057	4156	3470	4329	4014	unchanged
DENND2C	-1.32424	4.3e-08	40	79	43	174	157	116	down	1.29549	6.36e-17	355	296	290	144	129	122	up
AMPD1	-1.78425	0.452429	0	0	1	2	0	2	unchanged	-0.570543	0.821123	2	0	0	0	0	3	unchanged
NRAS	-0.00852295	0.858103	5702	6000	5047	7735	6275	4769	unchanged	0.285037	1.5e-36	20174	20566	16967	14370	18068	16689	unchanged
CSDE1	-0.271648	6.1e-10	27546	28339	23454	43088	35803	27508	unchanged	0.408513	1.97e-96	93079	91533	76219	59847	74937	68943	unchanged
SIKE1	0.028178	0.642035	1929	2022	1789	2594	2042	1638	unchanged	0.0271342	0.367632	6709	6596	5510	5582	7044	6527	unchanged
SYCP1	NA	NA	NA	NA	NA	NA	NA	NA	NA	-0.259083	0.86872	2	1	1	1	2	2	unchanged
TSHB	-0.829075	0.838993	0	0	0	0	1	0	unchanged	-2.72662	0.312663	0	0	0	0	2	2	unchanged
TSPAN2	-2.18945	2.07e-21	48	30	42	239	229	145	down	-0.0270892	0.669491	1152	1103	893	946	1271	1112	unchanged
VANGL1	-0.145796	0.0285875	2550	2654	2226	3474	3177	2428	unchanged	0.603703	3.38e-37	2984	2770	2363	1608	2044	1889	unchanged
CASQ2	NA	NA	NA	NA	NA	NA	NA	NA	NA	2.90396	0.117731	3	4	1	1	0	0	unchanged
NHLH2	-0.829075	0.838993	0	0	0	0	0	1	unchanged	6.68809	3.6e-07	15	23	17	0	0	0	up
LINC01649	NA	NA	NA	NA	NA	NA	NA	NA	NA	0.882413	0.768552	2	0	0	1	0	0	unchanged
LOC101928977	3.32165	0.145165	1	2	2	0	0	0	unchanged	1.30749	0.287195	4	3	5	3	2	0	unchanged
SLC22A15	-0.0802188	0.65327	114	134	118	179	143	110	unchanged	0.860173	1.92e-26	1097	1065	914	514	584	657	unchanged
MAB21L3	-0.208753	0.875305	0	5	2	5	1	3	unchanged	0.754184	0.108653	35	17	22	12	22	12	unchanged
ATP1A1	-0.0496914	0.259956	15400	15995	13245	20788	17092	13419	unchanged	0.0231524	0.264642	41511	40855	33406	34552	43944	39603	unchanged
ATP1A1-AS1	0.170535	0.546032	44	69	59	62	61	46	unchanged	0.0342576	0.868784	101	95	86	95	107	83	unchanged
LINC01762	-0.829075	0.838993	0	0	0	1	0	0	unchanged	-1.46599	0.562517	0	1	0	1	0	2	unchanged
CD58	-0.33618	0.00420669	293	301	280	480	418	327	unchanged	0.0137701	0.805074	1692	1825	1418	1529	1779	1746	unchanged
MIR548AC	-2.60727	0.406843	0	0	0	0	0	3	unchanged	-0.768793	0.438324	5	1	5	1	15	5	unchanged
IGSF3	-0.0630594	0.424447	3021	3043	2495	3581	3399	2804	unchanged	-0.863701	8.94e-149	3802	3885	3147	5977	7708	6768	unchanged
PTGFRN	0.113936	0.0656425	10256	10535	8647	11387	10219	8306	unchanged	-1.07321	0	21401	20929	17726	38257	48580	44305	down
CD101	-0.0278435	0.907987	76	76	75	92	76	85	unchanged	-1.56236	5.41e-70	316	310	290	834	1065	914	down
LOC101929099	-0.213395	0.770999	4	13	5	8	9	10	unchanged	-1.52271	2.12e-07	35	30	23	54	107	104	down
TTF2	-0.0447784	0.478496	2277	2430	1956	3000	2627	1987	unchanged	0.0486101	0.116061	6480	6345	5328	5341	6787	6082	unchanged
MIR942	2.01166	0.362537	1	2	1	0	0	1	unchanged	-0.652554	0.510809	2	7	1	4	6	6	unchanged
TRIM45	-0.332405	0.0106825	223	227	199	372	309	230	unchanged	0.00241961	0.970924	1037	1091	826	861	1175	1024	unchanged
VTCN1	0.116745	0.958161	0	2	1	0	3	0	unchanged	0.424717	0.734136	2	0	8	4	1	3	unchanged
MAN1A2	0.220239	0.000551692	6193	6431	5379	6472	5752	4773	unchanged	0.133044	1.52e-06	9864	9598	8120	7633	9666	8799	unchanged
LOC100996263	NA	NA	NA	NA	NA	NA	NA	NA	NA	0.0702807	0.972978	2	1	0	0	2	1	unchanged
TENT5C	-0.0844072	0.343912	593	638	569	863	713	550	unchanged	-0.0435087	0.166222	5386	5451	4438	4741	6093	5498	unchanged
GDAP2	0.036759	0.569868	1682	1691	1463	2121	1784	1342	unchanged	0.0446106	0.340527	2452	2437	1915	2040	2466	2317	unchanged
WDR3	-0.24002	5.41e-07	5350	5413	4740	8399	6649	5338	unchanged	0.267521	5.24e-18	6700	6799	5468	4810	6054	5466	unchanged
SPAG17	0.102183	0.804565	20	34	27	24	27	30	unchanged	1.44105	1.49e-11	160	148	134	45	52	72	up
TBX15	0.787895	0.650466	5	1	0	2	2	0	unchanged	-0.193164	7.82e-06	2616	2724	2300	2604	3307	3162	unchanged
LOC105378933	1.09448	0.788527	0	1	0	0	0	0	unchanged	1.01335	0.80387	0	1	0	0	0	0	unchanged
WARS2	-0.0641811	0.466412	688	723	655	1041	805	580	unchanged	0.226052	0.000371385	1148	1207	992	835	1127	1013	unchanged
WARS2-IT1	2.5843	0.130457	1	6	3	2	0	0	unchanged	-0.957313	0.235969	4	2	7	6	8	13	unchanged
WARS2-AS1	0.115502	0.12464	996	1094	880	1283	1004	771	unchanged	-0.264702	0.00498684	542	534	406	598	651	584	unchanged
HAO2	-0.766951	0.80696	1	0	0	0	2	0	unchanged	1.82566	0.63312	0	2	0	0	0	0	unchanged
HSD3BP4	0.343744	0.121199	193	166	134	115	174	128	unchanged	-0.539984	0.219959	20	17	13	25	31	19	unchanged
LINC00622	-0.319472	0.0864401	119	117	113	235	151	109	unchanged	-0.566255	0.0152446	64	55	52	78	99	86	unchanged
ZNF697	-0.282994	0.000175679	1748	1827	1519	2640	2189	1984	unchanged	-0.0203427	0.69802	1939	1910	1739	1684	2163	2051	unchanged
PHGDH	-0.665325	2.19e-37	10413	10855	9357	23781	17551	13271	unchanged	-0.00875426	0.758127	17575	18418	14469	15680	19723	17173	unchanged
HMGCS2	3.78841	0.0624743	2	3	2	0	0	0	unchanged	3.15645	0.241106	5	0	0	0	0	0	unchanged
REG4	2.2988	0.311858	3	2	0	1	0	0	unchanged	0.17193	0.937509	2	0	1	0	3	0	unchanged
NBPF7	-0.829075	0.838993	0	0	0	0	0	1	unchanged	NA	NA	NA	NA	NA	NA	NA	NA	NA
NOTCH2	-0.444408	3.4e-07	17497	17704	14244	25422	25755	21811	unchanged	-0.0707804	0.0214244	21561	19857	17686	18784	23627	22051	unchanged
SEC22B	0.122612	0.154054	1119	1126	917	1198	1103	893	unchanged	-0.0908809	0.111209	1362	1374	1087	1260	1563	1393	unchanged
NBPF8	-0.0879639	0.73353	1134	1071	850	1040	1225	1182	unchanged	0.143175	0.0368859	1192	1073	947	890	1064	1060	unchanged
PFN1P2	0.0241775	0.907361	108	103	101	119	111	106	unchanged	-0.0624147	0.685562	193	165	151	178	190	181	unchanged
LOC100996724	0.321991	0.322896	41	55	32	41	39	32	unchanged	-0.52673	0.00422615	91	121	99	137	157	171	unchanged
NBPF26	-0.210888	0.00352252	1338	1531	1137	2072	1703	1359	unchanged	0.113213	0.0222039	2252	2098	1839	1702	2189	2052	unchanged
RNVU1-19	0.617371	0.242813	18	15	20	14	18	7	unchanged	0.445444	0.167431	66	37	59	46	35	42	unchanged
LINC00623	-0.520832	0.560415	3	3	6	11	4	5	unchanged	-0.664763	0.621226	1	4	1	0	3	7	unchanged
LOC100996720	-0.450116	0.690919	5	0	4	4	8	2	unchanged	-0.635109	0.16089	17	16	12	16	29	28	unchanged
LOC105369199	1.94529	0.46573	0	4	0	1	0	0	unchanged	-3.11735	0.202851	0	0	0	2	3	0	unchanged
LOC101929798	1.41113	0.376461	3	2	2	1	2	0	unchanged	0.242857	0.923151	0	0	2	0	1	1	unchanged
H3P4	1.30412	0.00150005	56	40	24	23	19	12	up	0.215706	0.870136	4	4	0	1	3	3	unchanged
LOC100996318	1.24099	0.243125	3	8	4	3	2	2	unchanged	-2.89901	0.117783	1	0	0	4	1	3	unchanged
FAM72B	0.18658	0.019799	1119	1208	1059	1456	1109	783	unchanged	0.245173	0.000897063	884	857	723	639	766	749	unchanged
SRGAP2C	-3.71147	0.0675204	0	0	0	4	1	3	unchanged	-2.36632	0.465037	0	0	0	0	0	3	unchanged
SRGAP2-AS1	0.832918	0.171295	11	21	10	11	8	7	unchanged	0.227061	0.643382	23	19	15	8	18	25	unchanged
EMBP1	0.512979	0.131434	53	51	28	39	39	24	unchanged	NA	NA	NA	NA	NA	NA	NA	NA	NA
LSP1P5	-0.516057	2.51e-09	871	796	688	1679	1162	939	unchanged	1.03988	1.49e-06	131	118	131	65	64	63	up
LOC105369140	1.7724	0.065297	5	11	6	2	3	2	unchanged	-0.170442	0.861856	5	1	6	7	4	3	unchanged
LOC644634	-0.276458	0.173021	98	102	111	194	146	89	unchanged	0.0831465	0.711238	75	89	76	61	95	81	unchanged
H3-2	0.790904	0.534147	6	2	3	7	1	0	unchanged	-0.211756	0.208822	164	147	113	149	163	194	unchanged
FAM72C	-0.222928	0.743239	11	8	6	11	6	14	unchanged	-0.307354	0.739808	4	2	6	4	8	4	unchanged
SRGAP2D	0.0545325	0.608094	509	513	426	587	562	395	unchanged	0.200488	0.0310642	627	568	558	448	630	515	unchanged
LOC101927429	2.09814	0.0112244	19	9	7	4	2	3	unchanged	NA	NA	NA	NA	NA	NA	NA	NA	NA
RNVU1-15	0.78062	0.474205	6	3	5	7	3	0	unchanged	0.457342	0.703621	2	3	4	1	2	4	unchanged
NBPF15	0.0728341	0.422298	896	1053	785	1103	937	817	unchanged	0.36147	3.35e-05	1154	1031	809	777	783	832	unchanged
FAM72D	0.132708	0.970965	0	1	0	0	1	0	unchanged	1.53268	0.546714	0	2	1	0	1	0	unchanged
LINC01145	-0.179996	0.3754	121	102	86	145	149	94	unchanged	-0.196811	0.463881	68	90	38	72	68	88	unchanged
LOC100996740	0.0409206	0.854777	98	187	101	175	120	118	unchanged	-0.379869	0.192075	49	35	37	47	65	52	unchanged
RNVU1-14	0.128761	0.809968	14	14	13	15	12	14	unchanged	0.718414	0.259562	6	18	15	6	9	10	unchanged
NBPF20	-0.0373597	0.962918	1	10	16	20	11	3	unchanged	-0.702939	0.373291	10	6	1	6	8	14	unchanged
NBPF25P	0.33864	0.128032	135	136	74	113	101	84	unchanged	-0.223645	0.113097	214	201	199	193	311	248	unchanged
GPR89A	-0.0640619	0.613795	287	298	303	442	352	250	unchanged	0.0234041	0.83281	432	379	369	389	406	406	unchanged
PDZK1	-0.541946	0.162856	21	32	16	42	44	25	unchanged	0.0475252	0.851558	77	100	45	61	76	83	unchanged
CD160	0.710876	0.277212	18	8	10	13	6	6	unchanged	0.0214334	0.952102	37	33	24	23	33	40	unchanged
RNF115	-0.234102	0.000539722	1492	1512	1401	2420	1944	1437	unchanged	-0.0446177	0.312932	2441	2407	1952	2075	2743	2461	unchanged
POLR3C	-0.167179	0.0221672	1371	1262	1145	1917	1604	1205	unchanged	0.227858	9.49e-06	2161	2148	1694	1462	2002	1858	unchanged
NUDT17	0.761336	7.05e-05	154	166	134	143	96	64	unchanged	-0.141332	0.645515	42	36	41	36	59	43	unchanged
PIAS3	-0.0935638	0.124591	1907	2075	1657	2751	2164	1768	unchanged	0.0117185	0.807474	2034	2054	1623	1684	2172	2017	unchanged
ANKRD35	-2.20241	0.323467	1	0	0	0	3	2	unchanged	-0.529306	0.219388	26	23	12	29	20	40	unchanged
ITGA10	0.101972	0.6907	73	59	73	85	62	65	unchanged	-1.13063	3.38e-10	124	110	64	178	278	219	down
PEX11B	0.104587	0.241279	761	758	609	970	695	550	unchanged	-0.153201	0.0292682	845	883	707	779	1093	944	unchanged
GNRHR2	0.149693	0.689841	30	29	34	47	22	26	unchanged	-0.426283	0.153189	32	52	47	55	54	74	unchanged
RBM8A	-0.0153802	0.763022	6608	6797	5709	9332	6967	5350	unchanged	0.034799	0.333615	4586	4670	3907	3994	4838	4486	unchanged
LIX1L-AS1	0.693651	0.222618	21	15	13	18	13	4	unchanged	-0.219202	0.627343	21	14	18	15	27	23	unchanged
LIX1L	-0.20226	0.000401802	2350	2378	2064	3713	2828	2199	unchanged	-0.0648815	0.140827	3246	3258	2463	2828	3691	3192	unchanged
ANKRD34A	0.324076	0.137886	142	105	101	121	123	67	unchanged	-0.652974	2.48e-07	201	225	165	284	340	337	unchanged
POLR3GL	0.00970743	0.910023	737	779	624	1036	748	594	unchanged	-0.490215	1.49e-13	845	876	705	999	1373	1170	unchanged
TXNIP	0.403743	9.39e-17	6241	6750	5671	6584	5178	3986	unchanged	-1.13689	2.54e-174	2598	2427	1965	4621	5888	5416	down
RNVU1-6	0.220455	0.701796	12	18	8	15	12	9	unchanged	1.1012	0.0254704	29	19	22	11	15	8	unchanged
LINC01719	0.0712929	0.807326	60	53	58	67	81	35	unchanged	0.0308383	0.934688	37	33	21	34	36	21	unchanged
NBPF10	0.212767	0.593038	360	357	277	221	300	365	unchanged	-0.377044	0.168568	329	364	326	266	562	578	unchanged
NOTCH2NLA	NA	NA	NA	NA	NA	NA	NA	NA	NA	-0.910202	0.823487	0	0	0	1	0	0	unchanged
NBPF12	0.0914098	0.653633	186	191	158	152	215	172	unchanged	0.104345	0.43115	306	253	236	206	272	291	unchanged
LOC728989	3.24786	0.195886	2	3	0	0	0	0	unchanged	-0.710898	0.325138	3	9	6	6	11	14	unchanged
NBPF13P	2.01083	0.562588	0	1	1	0	0	0	unchanged	1.12762	0.398854	5	2	3	0	4	1	unchanged
PRKAB2	-0.0771617	0.225201	2228	2399	1879	3036	2476	2074	unchanged	0.440773	1.21e-31	4077	4032	3317	2519	3246	2969	unchanged
CHD1L	-0.0988285	0.0713527	3875	3794	3350	5381	4213	3520	unchanged	-0.0995789	0.0291994	2225	2179	1806	2024	2512	2361	unchanged
PDIA3P1	-0.421002	4.52e-08	1877	1795	1478	3509	2394	1861	unchanged	0.0115742	0.836479	1559	1589	1350	1400	1638	1585	unchanged
FMO5	0.772579	0.0648135	29	44	24	17	25	19	unchanged	-0.834173	0.00273735	40	35	48	60	100	72	unchanged
LINC00624	-0.215987	0.71792	6	13	13	16	18	8	unchanged	-2.66748	0.0821662	2	0	0	4	6	3	unchanged
BCL9	-0.135308	0.0927358	2127	2315	2015	2854	2766	2175	unchanged	-0.313865	1.11e-06	1067	1021	908	1070	1510	1301	unchanged
ACP6	-0.160653	0.152649	403	477	329	585	506	400	unchanged	0.330052	0.0113143	327	356	230	208	306	238	unchanged
GJA5	3.80168	0.0652797	4	1	2	0	0	0	unchanged	3.00219	0.0441462	2	12	2	1	1	0	unchanged
GPR89B	-0.0322524	0.899726	87	104	51	105	75	88	unchanged	0.0118096	0.953281	95	99	91	79	110	106	unchanged
PDZK1P1	0.113819	0.953691	0	2	1	1	1	1	unchanged	0.0515818	0.988576	1	0	0	0	1	0	unchanged
RNVU1-7	1.09448	0.788527	0	0	1	0	0	0	unchanged	NA	NA	NA	NA	NA	NA	NA	NA	NA
PDE4DIPP1	-0.40789	0.827696	1	0	2	3	2	0	unchanged	2.08738	0.218538	2	6	1	2	0	0	unchanged
NBPF11	-0.0458851	0.802419	204	178	170	339	180	136	unchanged	0.0930216	0.540997	292	256	233	188	359	223	unchanged
LOC101927468	1.09448	0.788527	0	0	1	0	0	0	unchanged	NA	NA	NA	NA	NA	NA	NA	NA	NA
MIR5087	0.187188	0.91514	1	3	1	0	0	4	unchanged	-2.32813	0.145978	0	1	1	6	1	3	unchanged
RNVU1-1	NA	NA	NA	NA	NA	NA	NA	NA	NA	2.06579	0.559568	0	0	2	0	0	0	unchanged
LOC100132057	0.633678	0.357876	11	15	10	4	16	5	unchanged	-0.790425	0.581561	1	2	1	3	2	2	unchanged
LINC01138	-0.116185	0.642297	69	55	70	92	82	61	unchanged	-0.399878	0.315397	17	29	21	21	41	31	unchanged
NBPF14	-0.105106	0.846655	10	15	12	21	14	10	unchanged	1.06548	0.0815665	20	15	13	12	4	7	unchanged
NOTCH2NLB	0.364097	0.0152747	263	252	196	236	189	182	unchanged	-0.161347	0.13058	410	350	353	360	484	454	unchanged
PDE4DIP	0.128504	0.151673	1162	1128	976	1237	1073	969	unchanged	-0.392311	9.11e-13	1403	1585	1229	1672	2135	1934	unchanged
LOC653513	0.236115	0.737107	11	11	5	6	8	10	unchanged	0.2254	0.52687	27	40	32	27	32	29	unchanged
NBPF9	-0.28825	0.143722	113	115	133	231	170	103	unchanged	0.364769	0.0313476	219	270	193	186	227	134	unchanged
NOTCH2NLC	0.252389	0.25897	204	168	148	125	198	145	unchanged	0.0305106	0.818993	376	274	332	278	366	362	unchanged
NBPF19	-0.385777	0.00730092	301	407	250	509	431	420	unchanged	-0.241945	0.0206862	382	372	349	396	466	493	unchanged
LINC00869	-0.297916	0.4126	25	28	28	39	34	36	unchanged	-1.20435	0.00221677	25	14	15	26	57	48	down
H2BC18	0.864617	0.207488	18	11	6	7	9	5	unchanged	-1.11743	0.13825	8	3	3	10	9	12	unchanged
FCGR1A	1.42562	0.38997	4	4	0	0	2	1	unchanged	-3.59921	0.0770233	0	0	0	2	3	2	unchanged
H3C13	-0.124858	0.890225	2	7	6	4	4	9	unchanged	0.967906	0.469388	3	6	1	2	0	3	unchanged
H2BC20P	1.10436	2.03e-07	130	130	127	78	75	48	up	-0.427283	0.132852	37	46	46	60	59	61	unchanged
H2BC21	1.28675	1.61e-10	148	172	143	95	59	58	up	-0.353498	0.0676735	96	133	118	141	142	177	unchanged
H2AC20	0.0484216	0.835705	83	78	84	125	70	72	unchanged	-0.535774	0.0161886	70	78	58	80	137	95	unchanged
H2AC21	-0.0464226	0.9621	3	2	7	6	3	5	unchanged	0.288101	0.786594	7	3	2	4	5	1	unchanged
BOLA1	0.456407	0.103375	99	54	75	86	62	41	unchanged	-0.208329	0.435129	69	67	35	52	84	68	unchanged
SV2A	0.31209	2.47e-08	4690	4904	4096	4803	4178	3231	unchanged	-0.612601	1.31e-72	3826	3943	3284	5161	6493	5882	unchanged
SF3B4	-0.19122	0.000364418	4855	5075	4244	7885	5711	4538	unchanged	0.0874244	0.00850655	5197	5443	4396	4270	5403	5006	unchanged
MTMR11	0.317625	0.000266238	920	874	707	938	706	588	unchanged	0.0460651	0.452531	1430	1404	1321	1192	1568	1435	unchanged
OTUD7B	0.170976	0.00314817	3183	3209	2731	3597	2938	2441	unchanged	0.0819935	0.0609766	3559	3368	2951	2748	3507	3440	unchanged
VPS45	0.10741	0.0902787	1727	1887	1516	2238	1704	1366	unchanged	-0.385694	2.73e-18	2106	2223	1830	2415	3130	2812	unchanged
PLEKHO1	-0.431649	8.53e-10	1232	1302	1049	2362	1711	1340	unchanged	-0.435777	2.03e-22	2744	2824	2091	3054	3950	3720	unchanged
LOC105371433	-0.722357	0.550238	3	1	2	3	6	2	unchanged	-0.292157	0.675087	9	12	3	6	9	15	unchanged
ANP32E	-0.00803052	0.867182	15132	15054	13033	20836	15804	12064	unchanged	-0.237618	6.32e-19	12869	12667	10677	13171	16071	15005	unchanged
CA14	0.530048	0.164435	31	34	30	26	22	24	unchanged	-0.699841	0.0528257	22	23	22	35	40	38	unchanged
SNORD13C	-1.08401	0.524884	1	1	1	0	1	5	unchanged	0.0515829	0.98796	0	0	1	0	0	1	unchanged
APH1A	0.0412578	0.494176	7581	8280	7018	11165	7805	6076	unchanged	-0.17488	4.33e-08	6857	7006	5597	6351	8644	7830	unchanged
C1orf54	1.48571	0.000457631	31	41	34	22	12	9	up	-1.05989	2.72e-21	226	239	220	403	569	519	down
CIART	-0.032404	0.734494	535	615	467	739	614	481	unchanged	0.22604	0.0302779	453	414	336	302	392	372	unchanged
MRPS21	0.144446	0.048493	1802	1922	1666	2459	1652	1372	unchanged	-0.273716	4.05e-08	2590	2468	2296	2557	3470	3246	unchanged
PRPF3	-0.0451065	0.431882	2559	2652	2260	3439	2905	2222	unchanged	0.542527	1.74e-46	4521	4495	3745	2548	3414	3143	unchanged
RPRD2	0.0776933	0.256015	3686	3871	3152	4204	3892	3067	unchanged	-0.264263	8.88e-11	3430	3455	2902	3694	4335	4141	unchanged
TARS2	-0.0192473	0.788521	1375	1458	1190	2011	1425	1134	unchanged	-0.128431	0.0241635	1331	1372	1190	1257	1655	1515	unchanged
MIR6878	-1.25676	0.517521	0	0	2	4	1	1	unchanged	0.0743171	0.961745	2	2	2	0	0	6	unchanged
ECM1	0.403924	1.02e-10	2328	2329	2148	2370	1910	1464	unchanged	-0.415805	3.02e-35	6558	6787	5195	7212	9519	8913	unchanged
FALEC	0.594989	0.217039	23	35	13	16	16	18	unchanged	-0.514408	0.326853	14	13	8	12	22	18	unchanged
ADAMTSL4	1.53436	7.62e-31	596	669	484	226	233	199	up	-0.391712	0.00514386	218	178	159	220	265	269	unchanged
MIR4257	1.96925	0.105871	6	4	5	0	2	2	unchanged	-0.233966	0.815693	5	0	7	6	5	4	unchanged
ADAMTSL4-AS1	0.325616	0.303935	48	44	35	44	37	31	unchanged	-0.384344	0.14278	49	49	54	54	75	79	unchanged
MCL1	0.0896708	0.0362544	27627	29129	24919	36299	27958	21596	unchanged	-0.362916	5.92e-51	13036	12866	10474	14075	18141	16300	unchanged
ENSA	-0.0206489	0.754615	8802	8678	7727	13128	8728	7021	unchanged	-0.0277167	0.454804	5905	6440	5380	5503	6846	6415	unchanged
GOLPH3L	-0.160318	0.0103458	1599	1689	1474	2434	1977	1521	unchanged	-0.452285	4.41e-12	1039	981	796	1215	1408	1358	unchanged
HORMAD1	2.60051	0.220053	0	4	2	0	0	1	unchanged	-1.34412	0.410786	0	0	3	1	7	1	unchanged
CTSS	0.286095	0.129728	143	146	105	153	104	101	unchanged	-3.38402	0	353	364	323	3418	4102	3731	down
CTSK	0.114426	0.578323	125	141	118	207	122	78	unchanged	-0.885903	4.05e-123	3959	4307	3322	6282	8558	7405	unchanged
ARNT	0.018394	0.781238	1868	2047	1757	2477	2019	1707	unchanged	-0.153819	0.00214509	1888	1894	1681	1815	2320	2185	unchanged
SETDB1	0.0695894	0.310236	1599	1682	1397	1936	1646	1347	unchanged	0.0468119	0.456171	1361	1315	1200	1166	1491	1245	unchanged
CERS2	0.0142223	0.785665	9511	10020	8703	13544	10246	7620	unchanged	0.378442	2.37e-27	6712	7035	5489	4613	5636	5062	unchanged
ANXA9	0.784543	1.28e-06	278	276	269	192	217	123	unchanged	-1.05174	1.36e-10	110	102	89	200	221	224	down
MINDY1	0.533339	8.15e-07	602	675	502	535	418	399	unchanged	-0.785349	5.91e-16	366	399	273	530	710	612	unchanged
PRUNE1	0.219874	0.00300796	1187	1275	1111	1386	1178	857	unchanged	0.00198105	0.981539	708	859	658	729	829	739	unchanged
BNIPL	0.720235	0.031364	38	49	53	40	35	21	unchanged	-0.965801	0.0283905	14	20	12	36	23	32	unchanged
C1orf56	0.610534	0.000248412	207	198	203	210	136	105	unchanged	-0.548868	0.0144482	75	71	58	71	122	119	unchanged
CDC42SE1	0.0398999	0.42648	5486	5528	4986	7209	5716	4452	unchanged	-0.105908	0.00272822	4210	4351	3420	3914	4926	4518	unchanged
MLLT11	0.307474	2.14e-08	10778	11436	9868	12828	9048	7254	unchanged	-0.338645	2.42e-26	4833	4813	3999	5140	6639	6133	unchanged
GABPB2	0.304434	0.00164107	636	710	561	772	530	429	unchanged	-0.200686	0.0197572	588	591	545	600	718	741	unchanged
SEMA6C	0.561984	0.000376424	220	250	175	207	169	112	unchanged	0.140965	0.532874	114	98	81	60	96	121	unchanged
TNFAIP8L2	0.178511	0.878646	4	6	2	0	9	2	unchanged	-0.998395	0.417867	0	2	4	2	2	9	unchanged
LYSMD1	-0.106424	0.345624	415	367	362	556	436	377	unchanged	-0.140019	0.217705	332	334	237	301	378	349	unchanged
SCNM1	-0.24277	0.424811	51	42	51	89	75	32	unchanged	0.576774	0.0168726	87	89	63	45	63	58	unchanged
TMOD4	0.14272	0.670183	37	44	32	56	29	30	unchanged	-0.066016	0.917271	2	18	18	15	16	11	unchanged
VPS72	-0.180872	0.0201216	1872	1983	1652	3236	2182	1640	unchanged	0.241058	0.000159583	1687	1770	1370	1132	1730	1393	unchanged
PIP5K1A	-0.0593138	0.231602	5005	5516	4582	7281	5757	4502	unchanged	0.162372	2.78e-08	7374	7493	6003	5580	7201	6560	unchanged
PSMD4	-0.0936655	0.120702	10462	10723	9235	16436	11360	8816	unchanged	-0.139944	0.000107909	5797	6156	4908	5390	7491	6444	unchanged
ZNF687-AS1	0.455474	0.22186	36	35	43	53	21	22	unchanged	-0.0550658	0.904402	21	15	21	14	31	18	unchanged
ZNF687	0.13653	0.0176214	2495	2565	2181	3018	2474	1852	unchanged	-0.151223	0.0245704	1025	974	793	920	1252	1047	unchanged
PI4KB	0.104387	0.0561804	4022	4277	3369	4971	4057	3051	unchanged	-0.0354319	0.339073	3658	3664	3008	3121	4110	3762	unchanged
RFX5	0.423388	3.44e-14	3377	3697	2947	3389	2728	2180	unchanged	-0.313869	4.51e-10	1830	1781	1416	1812	2455	2219	unchanged
GBAT2	0.49187	0.293626	24	19	21	20	12	18	unchanged	-0.94498	0.0458636	19	17	6	29	33	20	unchanged
SELENBP1	7.15495	1.7e-11	92	102	62	2	0	0	up	1.03061	0.380422	3	7	2	2	3	1	unchanged
PSMB4	0.0852428	0.135229	14323	14496	12548	19467	13959	10519	unchanged	-0.207761	1.7e-11	6384	6672	5312	6344	8341	7332	unchanged
POGZ	0.0655642	0.238625	4045	4335	3556	5010	4318	3314	unchanged	-0.05451	0.118761	4062	4122	3337	3593	4628	4191	unchanged
CGN	-0.696455	0.00627238	47	51	49	106	101	60	unchanged	-1.99554	1.35e-41	96	92	83	294	437	397	down
TUFT1	-1.51478	1.53e-39	257	243	192	940	763	513	down	-0.164089	0.00605231	1159	1208	1035	1142	1456	1363	unchanged
MIR554	1.09448	0.788527	0	1	0	0	0	0	unchanged	-1.54598	0.31166	1	2	0	1	3	5	unchanged
SNX27	-0.208406	0.000100683	3132	3270	2659	4726	3869	3032	unchanged	-0.102071	0.0377363	2161	2305	1788	2068	2466	2410	unchanged
CELF3	-0.687919	0.162899	14	16	9	34	16	20	unchanged	-0.659571	0.464597	1	7	4	5	10	5	unchanged
RIIAD1	-0.829075	0.838993	0	0	0	1	0	0	unchanged	0.0515818	0.988576	1	0	0	0	1	0	unchanged
MRPL9	-0.367496	2.83e-08	1785	1879	1638	3367	2355	1949	unchanged	0.10452	0.0238357	2344	2413	1868	1859	2376	2149	unchanged
OAZ3	0.591859	0.303652	14	13	17	18	11	5	unchanged	-0.189903	0.683805	18	19	12	15	24	19	unchanged
TDRKH	-0.591731	0.00140414	103	102	90	214	142	139	unchanged	-1.27423	3.66e-24	154	170	155	350	450	406	down
TDRKH-AS1	0.524767	0.681421	6	5	0	7	1	1	unchanged	-1.31878	0.0200982	15	9	2	18	26	22	unchanged
LINGO4	-1.75032	0.625151	0	0	0	1	0	1	unchanged	-3.49065	0.127852	0	0	0	0	6	1	unchanged
RORC	4.77631	0.000867453	12	8	7	0	1	0	up	-1.82509	0.596231	0	0	0	1	1	0	unchanged
C2CD4D	NA	NA	NA	NA	NA	NA	NA	NA	NA	-0.910202	0.823487	0	0	0	0	1	0	unchanged
C2CD4D-AS1	4.08818	0.0127404	5	1	10	1	0	0	unchanged	1.93167	0.386873	1	2	1	0	1	0	unchanged
THEM5	3.37198	0.16666	2	0	3	0	0	0	unchanged	2.06579	0.559568	0	0	2	0	0	0	unchanged
THEM4	0.0592299	0.500614	669	746	605	930	673	561	unchanged	-0.20422	0.241536	150	125	154	166	182	167	unchanged
S100A10	-0.330715	5.23e-10	4987	5053	4291	8753	6336	5096	unchanged	0.905507	3.46e-147	18725	19828	16998	8585	11393	10919	unchanged
NBPF18P	-0.0849077	0.974505	0	0	2	3	0	0	unchanged	0.928743	0.647073	2	1	1	2	0	0	unchanged
S100A11	-0.536084	1.38e-17	4604	5141	4327	10229	7227	5535	unchanged	0.109929	0.0144794	3300	3473	2863	2653	3289	3323	unchanged
TCHH	-0.127054	0.609847	56	66	61	84	74	63	unchanged	0.253461	0.513758	31	36	22	19	23	35	unchanged
HRNR	-0.733599	0.0146782	47	44	26	69	76	65	unchanged	2.40311	0.137408	2	4	4	0	0	2	unchanged
FLG	0.154786	0.236066	838	919	714	777	821	787	unchanged	2.55342	5.24e-110	781	788	702	104	142	157	up
FLG-AS1	-0.101912	0.405012	303	366	305	512	344	312	unchanged	4.92178	0.00203444	4	6	6	0	0	0	up
FLG2	0.39447	0.47375	23	18	18	9	12	25	unchanged	NA	NA	NA	NA	NA	NA	NA	NA	NA
LCE5A	1.55182	0.550144	1	2	0	0	1	0	unchanged	NA	NA	NA	NA	NA	NA	NA	NA	NA
LCE3A	NA	NA	NA	NA	NA	NA	NA	NA	NA	1.83579	0.630119	2	0	0	0	0	0	unchanged
LCE1E	-0.829075	0.838993	0	0	0	0	1	0	unchanged	NA	NA	NA	NA	NA	NA	NA	NA	NA
LCE1B	-0.533084	0.871744	1	0	0	2	0	0	unchanged	NA	NA	NA	NA	NA	NA	NA	NA	NA
IVL	-2.93896	0.261772	0	0	0	2	3	0	unchanged	2.57269	0.367192	0	1	2	0	0	0	unchanged
SPRR2D	1.47568	0.387852	6	3	0	4	0	0	unchanged	1.67615	0.196829	4	4	4	1	3	0	unchanged
S100A6	-0.696348	6.16e-29	12430	14007	10896	30253	20391	17170	unchanged	-0.260839	4.38e-05	22472	23666	20709	22824	31074	29728	unchanged
S100A5	-0.839205	0.378195	5	3	2	12	7	2	unchanged	0.315225	0.452768	25	29	19	14	23	24	unchanged
S100A4	-1.88389	1.56e-77	385	447	400	2390	1532	1229	down	0.203351	0.000650444	1391	1344	1146	997	1347	1160	unchanged
LOC101928034	-0.455596	0.564428	12	6	1	11	8	9	unchanged	0.301748	0.419504	24	50	32	25	27	37	unchanged
S100A3	-0.0975353	0.5709	166	215	122	255	185	156	unchanged	0.471008	5.36e-06	465	490	378	269	393	338	unchanged
S100A2	-0.29234	0.00816453	764	756	724	1492	844	780	unchanged	0.620622	7.8e-18	1461	1472	1410	791	1157	1010	unchanged
S100A16	-0.363687	2.75e-05	748	792	718	1438	974	846	unchanged	0.16212	2.85e-05	5400	5915	4468	4347	5411	4839	unchanged
S100A14	-1.83179	0.307432	2	0	0	3	4	1	unchanged	-0.584548	0.618317	0	6	4	10	5	0	unchanged
S100A13	0.117643	0.129268	2487	2526	2173	3461	2220	1803	unchanged	-0.074946	0.133781	1921	2101	1693	1787	2379	2090	unchanged
S100A1	0.978073	0.000798589	70	59	73	41	42	31	unchanged	-0.584118	0.0515485	39	32	55	53	70	77	unchanged
CHTOP	-0.121195	0.04113	4386	4387	3816	6794	4816	3783	unchanged	0.0772323	0.0762889	3040	3204	2569	2575	3292	2797	unchanged
SNAPIN	0.310657	0.000234857	1148	1255	985	1380	978	716	unchanged	0.0714515	0.396584	669	659	500	541	675	583	unchanged
ILF2	-0.302873	2.22e-07	12828	13612	11722	23709	16419	12927	unchanged	0.0463977	0.0800118	13107	13746	11283	11294	14185	12832	unchanged
NPR1	-0.209096	0.908279	1	2	1	0	5	0	unchanged	-0.253652	0.74785	11	3	5	8	4	11	unchanged
INTS3	0.251343	4.89e-05	4000	3992	3363	4094	3534	2899	unchanged	0.196746	1.77e-08	4534	4617	3849	3418	4413	3947	unchanged
SLC27A3	0.262498	0.011323	510	510	452	610	437	332	unchanged	0.213527	0.0326228	468	502	361	352	427	407	unchanged
GATAD2B	0.0150924	0.784212	2698	2792	2308	3547	2782	2253	unchanged	-0.148967	0.000539204	2778	2633	2314	2557	3306	3037	unchanged
DENND4B	0.0732376	0.195637	3499	3898	3154	4505	3794	2850	unchanged	0.123531	0.00518923	3138	2902	2504	2357	3067	2719	unchanged
CRTC2	0.401454	5.64e-10	1846	1986	1597	1948	1500	1143	unchanged	-0.111726	0.0505973	1314	1372	1075	1245	1574	1392	unchanged
SLC39A1	0.241331	1.25e-05	7993	8530	7169	9733	7412	5377	unchanged	0.302444	1.14e-23	9054	9405	7572	6374	8336	7198	unchanged
CREB3L4	0.308055	0.0153733	384	444	356	514	319	249	unchanged	-0.167282	0.226051	231	259	173	198	315	261	unchanged
JTB	-0.0966396	0.111819	4788	5031	4190	7510	5210	4126	unchanged	-0.549885	2.27e-30	2288	2599	2075	2953	4026	3627	unchanged
RAB13	0.251336	2.88e-05	6785	6970	6109	8380	5835	4584	unchanged	-0.136342	1.87e-06	9788	10446	8358	9357	12060	11199	unchanged
RPS27	-0.0405533	0.585422	14848	16631	12951	23161	14417	13557	unchanged	-0.648926	0.000370985	10803	11096	11589	13883	19497	21956	unchanged
NUP210L	0.414041	0.537946	10	10	8	8	8	7	unchanged	0.637117	0.357553	7	13	12	5	13	4	unchanged
TPM3	-0.143355	0.00376841	24111	24465	21645	37801	27443	21809	unchanged	0.255179	9.01e-36	37484	38685	31027	26998	34478	31663	unchanged
C1orf189	-0.199385	0.891461	1	4	1	0	5	2	unchanged	0.319404	0.833991	2	3	1	0	1	4	unchanged
C1orf43	0.0966627	0.0702658	9250	9702	8295	12552	8951	7111	unchanged	0.404178	6.21e-37	6874	6948	5571	4505	5608	5067	unchanged
UBAP2L	0.0298274	0.671824	11992	11951	9630	13393	12433	10185	unchanged	0.0788422	0.0169121	7896	7597	6481	6154	7856	7591	unchanged
SNORA58B	-0.158548	0.819672	11	6	6	12	12	5	unchanged	-0.528166	0.480593	9	7	3	14	6	7	unchanged
HAX1	-0.099047	0.156379	4561	4593	4112	7332	4958	3792	unchanged	0.224454	2.52e-08	3881	4204	3367	2982	3840	3351	unchanged
ATP8B2	0.102518	0.0595522	6051	6444	5223	7191	6151	4902	unchanged	0.356465	5.88e-33	9585	9326	7541	6216	8045	7159	unchanged
IL6R-AS1	0.595059	0.55876	6	2	6	7	2	2	unchanged	3.86605	0.051189	5	2	1	0	0	0	unchanged
IL6R	-0.0162243	0.877669	499	480	456	682	483	451	unchanged	0.768138	1.2e-08	304	326	251	137	200	201	unchanged
SHE	2.88102	0.136065	2	1	4	1	0	0	unchanged	-0.910202	0.823487	0	0	0	0	1	0	unchanged
TDRD10	1.09448	0.788527	1	0	0	0	0	0	unchanged	-0.910202	0.823487	0	0	0	0	1	0	unchanged
UBE2Q1	0.12496	0.0268335	3993	4175	3623	5264	3899	2976	unchanged	0.0799784	0.0714394	3251	3259	2541	2543	3177	3145	unchanged
UBE2Q1-AS1	0.472793	0.494923	4	12	16	9	11	6	unchanged	-0.0403627	0.951683	8	10	10	3	15	13	unchanged
CHRNB2	0.441015	0.424571	18	13	14	13	9	14	unchanged	0.43611	0.284282	27	27	25	15	22	24	unchanged
ADAR	0.150048	0.016296	26735	28400	23062	29182	26726	21496	unchanged	-0.287301	1.01e-29	14464	13864	11630	14609	18854	17141	unchanged
KCNN3	-0.771516	0.0175051	29	25	40	67	62	50	unchanged	0.19042	0.000118173	2668	2465	2273	1979	2487	2280	unchanged
PMVK	-0.0228874	0.763341	1186	1302	1116	1818	1273	1021	unchanged	-0.403786	5.18e-12	1250	1214	1114	1437	1856	1632	unchanged
PBXIP1	0.788756	5.48e-40	3482	3763	3058	2879	2069	1714	unchanged	-0.421771	5.22e-16	1475	1530	1233	1670	2264	1965	unchanged
PYGO2	0.191555	0.00115982	2955	3008	2565	3630	2675	2067	unchanged	0.135737	0.00818532	1881	1949	1609	1473	1984	1689	unchanged
LOC101928120	1.34775	0.00175273	27	41	40	27	13	9	up	-0.0105102	0.980645	28	26	13	14	29	27	unchanged
SHC1	0.131068	0.00198098	18922	19925	16327	22998	18429	14580	unchanged	-0.372751	4.72e-63	15682	16057	13052	17513	22255	20384	unchanged
CKS1B	-0.146056	0.0177743	5018	5167	4562	8205	5683	4497	unchanged	0.140837	0.000509653	3777	3874	2939	2869	3679	3397	unchanged
MIR4258	-0.0649184	0.820421	46	50	41	73	49	39	unchanged	-0.0299387	0.937881	34	26	24	28	22	38	unchanged
FLAD1	0.021385	0.747526	1875	2013	1732	2723	1978	1519	unchanged	-0.0553162	0.39768	1098	1188	884	1026	1220	1158	unchanged
LENEP	-0.378921	0.648769	4	4	6	7	6	7	unchanged	2.57269	0.367192	0	1	2	0	0	0	unchanged
ZBTB7B	0.129956	0.0352453	2204	2335	2116	2801	2199	1781	unchanged	-0.753089	2.71e-21	592	552	436	824	1040	892	unchanged
DCST2	1.0409	0.0298158	35	36	16	25	8	14	unchanged	-0.856666	0.504066	7	0	0	2	6	5	unchanged
DCST1	-0.184353	0.674511	22	16	19	24	25	22	unchanged	-0.239741	0.686872	11	11	9	13	18	7	unchanged
DCST1-AS1	0.075876	0.783743	50	75	50	77	50	56	unchanged	0.0811057	0.825498	27	39	32	21	31	45	unchanged
ADAM15	-0.0280311	0.623199	5851	6050	5373	8698	6252	4863	unchanged	0.304848	1.39e-07	2094	2070	1538	1318	1859	1610	unchanged
EFNA4	0.168949	0.0581865	697	741	596	882	649	495	unchanged	-0.114458	0.322073	295	334	271	309	387	315	unchanged
EFNA3	0.70033	1.43e-07	363	418	306	349	225	178	unchanged	0.696094	0.000365898	136	147	115	67	87	101	unchanged
EFNA1	0.708874	7.1e-13	866	1051	844	869	568	464	unchanged	-0.847891	0.032341	27	37	9	33	63	39	unchanged
SLC50A1	0.458484	8.18e-08	1293	1388	1120	1431	936	749	unchanged	-0.0289966	0.599078	1849	1960	1476	1569	2011	2006	unchanged
DPM3	0.367637	0.00102168	592	592	514	702	427	358	unchanged	-0.60343	1.14e-09	395	394	322	451	669	639	unchanged
KRTCAP2	-0.18107	0.0165533	1244	1503	1275	2087	1693	1304	unchanged	-0.0513545	0.390358	1340	1512	1220	1231	1642	1515	unchanged
TRIM46	1.53273	7.98e-05	71	69	26	26	22	15	up	-0.173207	0.0399496	617	620	528	561	748	761	unchanged
MUC1	1.24783	1.33e-15	261	259	241	138	123	95	up	-0.0482724	0.716532	236	221	191	194	253	249	unchanged
MIR92B	-0.0899922	0.964141	2	0	1	3	1	0	unchanged	-1.24497	0.438053	1	1	1	4	0	3	unchanged
THBS3	1.10632	4.16e-24	680	744	576	417	304	304	up	-0.571579	1.33e-45	2660	2853	2243	3433	4403	4120	unchanged
MTX1	0.0132368	0.902493	566	558	470	773	494	492	unchanged	-0.0719674	0.495817	467	531	399	372	616	546	unchanged
GBAP1	0.484957	0.00051035	267	290	216	259	208	149	unchanged	-0.300308	0.015931	249	239	186	254	319	286	unchanged
GBA	0.283115	3.35e-06	2562	2649	2277	2696	2292	1831	unchanged	-0.0207445	0.660388	2596	2854	2144	2262	3054	2678	unchanged
SCAMP3	0.313682	3.55e-07	4581	4826	3943	5318	3899	2863	unchanged	0.278985	3.89e-10	2724	2787	2186	1895	2493	2191	unchanged
CLK2	0.148711	0.0282839	1657	1711	1537	2033	1693	1220	unchanged	-0.219095	1.66e-05	1931	1976	1480	1910	2440	2139	unchanged
PKLR	-0.780066	0.783497	0	0	1	1	0	1	unchanged	-0.158532	0.952774	0	2	0	2	0	0	unchanged
FDPS	-0.492963	1.69e-17	3758	3849	3315	7576	5503	4201	unchanged	-0.045413	0.16962	4990	5227	4236	4471	5798	5214	unchanged
RUSC1-AS1	-0.075169	0.492154	361	400	321	540	422	312	unchanged	-0.0981621	0.243628	583	604	458	518	694	614	unchanged
RUSC1	0.346136	5.63e-08	2867	2928	2556	3252	2353	1784	unchanged	-0.0422497	0.41881	2605	2973	2120	2317	3142	2758	unchanged
ASH1L	0.355532	0.0459978	7834	7937	6345	6077	6782	5753	unchanged	-0.117447	0.00451307	7091	6460	5986	6604	7887	7502	unchanged
MIR555	0.259439	0.864548	3	1	2	1	0	4	unchanged	-2.8499	0.245194	0	0	0	2	1	1	unchanged
POU5F1P4	0.220747	0.861963	3	4	2	0	6	2	unchanged	0.819086	0.584348	3	1	3	3	1	0	unchanged
ASH1L-AS1	0.696731	0.00112401	111	126	96	105	74	52	unchanged	-0.141273	0.528035	69	88	87	92	99	89	unchanged
MSTO1	-0.207683	0.166955	184	180	152	267	235	162	unchanged	0.168744	0.240592	217	205	187	157	227	181	unchanged
MSTO2P	-0.315445	0.394751	187	250	182	261	209	337	unchanged	-0.00593889	0.956232	419	389	350	364	484	361	unchanged
YY1AP1	0.0990075	0.0904381	2356	2540	2116	2982	2343	1947	unchanged	0.0309453	0.522805	2095	2102	1796	1768	2330	1999	unchanged
SCARNA26A	0.951917	0.755581	0	2	0	0	0	1	unchanged	1.36312	0.525586	5	0	0	0	1	1	unchanged
DAP3	0.0183509	0.775384	4180	4030	3664	5831	4230	3155	unchanged	-0.0854608	0.0283252	3086	3174	2597	2834	3586	3329	unchanged
GON4L	0.248273	0.00647471	2530	2522	2168	2327	2348	1953	unchanged	-0.120415	0.0129859	2910	2744	2477	2660	3247	3271	unchanged
SCARNA26B	0.846895	0.640937	2	0	3	0	2	1	unchanged	-0.564841	0.694659	2	0	3	1	1	6	unchanged
SYT11	-0.751392	1.69e-21	650	681	558	1498	1128	919	unchanged	-0.480781	5.78e-34	2680	2699	2219	3240	4006	3744	unchanged
RIT1	0.518052	6.56e-18	2707	2909	2575	2693	2097	1609	unchanged	0.0375251	0.425859	2140	2175	1874	1821	2320	2124	unchanged
KHDC4	0.278659	8.04e-07	2970	3030	2605	3319	2643	1967	unchanged	-0.0850646	0.0670453	2313	2414	2017	2213	2795	2417	unchanged
SNORA80E	0.135199	0.833429	23	9	7	7	16	14	unchanged	-1.36024	0.0492579	5	12	1	10	16	21	unchanged
SCARNA4	0.57369	0.276571	19	20	11	15	12	10	unchanged	-0.883854	0.317189	8	6	0	11	4	10	unchanged
RXFP4	0.0190703	0.980329	12	1	15	7	11	12	unchanged	-0.0986683	0.906721	5	3	11	11	2	8	unchanged
ARHGEF2	-0.208966	2.24e-06	7720	8039	6866	12084	9511	7545	unchanged	0.280107	5.45e-16	6819	6894	5318	4650	5948	5632	unchanged
MIR6738	-1.72809	0.666558	0	0	0	0	2	0	unchanged	-1.74289	0.470491	1	0	0	0	3	1	unchanged
SSR2	-0.101132	0.112569	13118	13957	12057	21472	14786	11205	unchanged	0.00269546	0.936456	7744	8561	6761	6885	8836	8172	unchanged
UBQLN4	-0.130349	0.00908102	3877	4039	3388	5643	4504	3610	unchanged	0.0731384	0.0865224	3076	3189	2544	2420	3349	2935	unchanged
LAMTOR2	0.230924	0.00635367	1394	1426	1215	1793	1155	933	unchanged	-0.344418	2.89e-07	848	849	733	913	1177	1116	unchanged
RAB25	-1.38431	0.0867139	4	3	5	21	4	11	unchanged	-1.17473	0.127187	6	4	4	11	18	4	unchanged
MEX3A	0.0711612	0.19609	3022	3242	2680	3833	3097	2518	unchanged	0.317185	1.61e-13	3086	3051	2651	2142	2673	2509	unchanged
LMNA	-0.218935	2.94e-06	29380	29856	26024	48009	35436	27833	unchanged	0.352153	1.07e-60	70292	73497	58159	46925	61130	56083	unchanged
SEMA4A	1.81521	0.0332191	6	11	11	4	3	2	unchanged	-0.428158	0.210019	30	45	20	32	50	50	unchanged
SLC25A44	0.208935	0.000234232	2601	2680	2362	3034	2400	1931	unchanged	-0.107603	0.0451108	1719	1698	1367	1541	2080	1730	unchanged
PMF1-BGLAP	-0.0206387	0.960421	27	21	18	34	22	19	unchanged	0.39237	0.450593	14	18	16	13	15	10	unchanged
PMF1	0.027834	0.792043	558	572	542	840	597	420	unchanged	0.154837	0.128035	471	509	400	364	530	396	unchanged
BGLAP	-1.37694	0.315103	2	0	2	7	1	4	unchanged	-1.12368	0.417361	2	0	2	4	2	3	unchanged
PAQR6	0.441511	1.77e-05	501	564	453	537	391	320	unchanged	-1.00315	6.97e-12	138	131	143	249	330	284	down
SMG5	-0.0588862	0.243853	6735	6748	5697	8877	7390	5882	unchanged	0.0458157	0.119468	7817	7825	6421	6532	8315	7319	unchanged
TMEM79	-0.149328	0.182744	387	382	380	616	433	378	unchanged	-0.0997288	0.328505	475	499	345	447	564	448	unchanged
GLMP	0.433293	1.73e-09	1901	2029	1634	2059	1462	1109	unchanged	0.282678	1.51e-05	1215	1211	919	822	1061	964	unchanged
VHLL	1.09448	0.788527	0	0	1	0	0	0	unchanged	1.82566	0.63312	0	2	0	0	0	0	unchanged
CCT3	-0.252734	1.75e-07	19803	20993	17809	33974	24892	19467	unchanged	0.0794109	0.000727299	18513	19005	15485	15278	19467	17289	unchanged
TSACC	0.894383	0.0489148	33	27	23	29	10	12	unchanged	-0.705748	0.184335	11	13	9	18	13	24	unchanged
RHBG	2.01083	0.562588	0	1	1	0	0	0	unchanged	-0.718127	0.817989	1	0	0	0	2	0	unchanged
C1orf61	-0.00197815	0.998072	3	13	4	11	4	7	unchanged	0.0546038	0.962465	4	3	2	1	2	6	unchanged
MEF2D	0.173595	0.00349602	2691	2731	2330	3060	2623	1958	unchanged	0.0911875	0.166861	1161	1092	895	850	1146	1072	unchanged
IQGAP3	0.371644	7.96e-07	6714	7269	5733	6085	5859	4723	unchanged	0.132204	3e-05	6782	6506	5423	5132	6597	5982	unchanged
TTC24	NA	NA	NA	NA	NA	NA	NA	NA	NA	-0.910202	0.823487	0	0	0	0	1	0	unchanged
NAXE	0.213572	0.00128273	3394	3686	3156	4454	3036	2447	unchanged	0.195982	0.000206256	1744	1849	1465	1335	1733	1513	unchanged
GPATCH4	-0.392302	4.54e-11	4704	4662	3840	8530	6200	4728	unchanged	0.165868	0.000854031	2815	3026	2401	2140	2712	2770	unchanged
HAPLN2	0.685618	0.642523	1	4	2	2	3	0	unchanged	0.0515828	0.988038	1	0	0	1	0	0	unchanged
BCAN	1.65275	1.3e-20	241	268	224	96	76	84	up	0.082895	0.795834	37	51	48	51	35	46	unchanged
NES	-1.73903	1.03e-42	152	167	139	675	608	419	down	-0.955718	1.8e-87	1517	1548	1281	2493	3174	3082	unchanged
CRABP2	-1.07778	7.5e-05	29	58	54	147	114	76	down	2.07442	1.46e-38	339	304	300	68	81	84	up
ISG20L2	-0.142589	0.0187669	2496	2499	2285	3804	2991	2214	unchanged	-0.0298381	0.518044	2152	2286	1847	1923	2493	2245	unchanged
RRNAD1	0.663827	9.58e-16	923	927	803	779	605	483	unchanged	-0.384477	0.000147443	351	394	308	413	557	458	unchanged
MRPL24	-0.249107	0.000416014	2967	3121	2684	5297	3439	2985	unchanged	0.0733291	0.171268	1644	1768	1389	1348	1801	1589	unchanged
HDGF	-0.236513	2.67e-07	27133	27373	23533	43789	33822	25397	unchanged	0.0367143	0.598343	27418	29905	24750	26186	30263	26317	unchanged
PRCC	0.0232105	0.675034	3803	4008	3492	5292	4127	3049	unchanged	0.0114316	0.799448	2682	2765	2126	2210	2856	2720	unchanged
SH2D2A	1.50074	8.22e-08	122	84	74	43	41	26	up	-0.685808	0.0235208	61	34	25	53	76	70	unchanged
NTRK1	-0.38163	0.340369	17	32	18	38	31	27	unchanged	-0.449765	0.465477	10	11	7	11	22	7	unchanged
INSRR	0.82418	0.181445	19	8	29	7	12	15	unchanged	-1.29982	0.00791751	15	10	7	17	31	34	down
PEAR1	-0.535548	0.357801	11	11	7	20	10	16	unchanged	0.0649425	0.88296	27	24	19	24	13	31	unchanged
LRRC71	0.482778	0.431856	20	8	14	17	14	4	unchanged	-1.38901	0.219842	5	0	2	3	2	14	unchanged
ARHGEF11	0.174337	0.0296715	4031	4248	3219	4066	3920	3148	unchanged	0.0226261	0.617801	2409	2307	1953	1961	2550	2305	unchanged
MIR765	NA	NA	NA	NA	NA	NA	NA	NA	NA	-0.910202	0.823487	0	0	0	0	0	1	unchanged
ETV3L	-0.829075	0.838993	0	0	0	1	0	0	unchanged	1.83579	0.630119	2	0	0	0	0	0	unchanged
ETV3	0.128727	0.0378247	2139	2225	1908	2572	2051	1738	unchanged	0.182399	0.000620122	2026	2009	1580	1471	1827	1825	unchanged
CYCSP52	0.953234	0.289456	10	6	10	0	9	5	unchanged	0.103736	0.944811	1	2	2	1	3	1	unchanged
FCRL5	1.09448	0.788527	0	1	0	0	0	0	unchanged	NA	NA	NA	NA	NA	NA	NA	NA	NA
FCRL3	-1.35177	0.633762	1	0	0	0	3	0	unchanged	NA	NA	NA	NA	NA	NA	NA	NA	NA
CD5L	0.951917	0.755581	0	2	0	0	0	1	unchanged	-1.83634	0.158087	2	2	0	5	1	8	unchanged
KIRREL1	-0.180877	0.00534946	11747	12191	9991	15860	14499	11850	unchanged	-0.684666	1.99e-153	12843	12293	10391	17429	21860	19920	unchanged
KIRREL1-IT1	-0.597395	0.335486	3	16	12	14	23	14	unchanged	0.563716	0.237432	16	25	20	12	15	16	unchanged
LINC01704	-0.533084	0.871744	1	0	0	2	0	0	unchanged	1.01335	0.80387	1	0	0	0	0	0	unchanged
CD1D	0.424656	0.273034	26	34	32	39	21	18	unchanged	1.15159	0.183146	10	6	7	1	5	5	unchanged
IFI16	0.444247	5.09e-22	12007	12431	10659	11579	9430	7624	unchanged	0.0135734	0.693313	6144	6122	5161	5157	6441	6316	unchanged
DUSP23	-0.262854	0.0543715	233	256	232	442	277	253	unchanged	-0.404609	0.000909402	292	341	267	301	518	429	unchanged
FCRL6	1.14063	0.711951	0	0	2	1	0	0	unchanged	-0.625267	0.382579	5	8	5	8	14	7	unchanged
SLAMF8	-1.3478	0.515338	2	0	0	3	3	0	unchanged	-0.137381	0.643878	45	41	35	41	52	45	unchanged
SNHG28	-0.338881	0.726867	9	2	2	9	2	7	unchanged	0.473812	0.122922	49	53	39	30	36	39	unchanged
VSIG8	0.196822	0.857027	1	7	6	9	0	5	unchanged	-0.304633	0.442098	26	21	18	24	28	31	unchanged
CFAP45	-0.00427757	0.986169	64	65	62	80	73	59	unchanged	0.719634	1.18e-05	186	209	177	117	133	110	unchanged
TAGLN2	-0.447167	1.59e-19	28413	29533	25618	55583	41143	31308	unchanged	0.477906	2.27e-96	29672	31021	24459	18308	23591	21496	unchanged
IGSF9	0.0647598	0.775125	87	88	78	110	73	84	unchanged	0.886166	0.00257674	72	65	95	41	60	32	unchanged
SLAMF9	0.988563	0.245141	8	6	8	8	3	2	unchanged	2.92841	0.13861	0	6	2	0	1	0	unchanged
LINC01133	-0.472978	0.357798	19	9	17	30	13	26	unchanged	4.10646	2.61e-51	247	271	211	7	13	24	up
PIGM	0.350012	2.52e-06	1514	1555	1242	1484	1317	952	unchanged	-0.150417	0.0104869	1311	1354	1157	1212	1661	1544	unchanged
KCNJ10	0.299453	0.721817	5	8	6	3	5	8	unchanged	1.74319	0.0956352	9	5	5	1	4	1	unchanged
KCNJ9	1.74328	0.37049	2	4	0	1	1	0	unchanged	0.661744	0.454412	6	7	5	2	6	4	unchanged
IGSF8	0.138175	0.0177016	2329	2431	2083	2957	2243	1753	unchanged	0.371568	1.21e-07	1250	1275	951	754	1109	928	unchanged
ATP1A2	-1.09451	0.542325	2	1	0	1	6	0	unchanged	NA	NA	NA	NA	NA	NA	NA	NA	NA
ATP1A4	1.09448	0.788527	0	1	0	0	0	0	unchanged	1.01335	0.80387	0	0	1	0	0	0	unchanged
CASQ1	0.781609	0.403036	6	3	8	3	5	3	unchanged	0.996372	0.607587	0	1	4	0	3	0	unchanged
LOC729867	0.194249	0.556135	37	39	42	39	44	31	unchanged	0.583595	0.0808425	73	34	44	28	41	36	unchanged
PEA15	-0.317713	1.45e-11	8013	8715	7112	14072	10675	8433	unchanged	0.652256	1.3e-134	13541	13936	11615	7430	9699	8716	unchanged
DCAF8	0.354764	2.01e-11	4136	4434	3522	4347	3456	2714	unchanged	0.178188	3.45e-05	2774	2904	2317	2088	2718	2527	unchanged
LOC100287049	0.346613	0.258028	63	64	50	40	65	45	unchanged	0.269725	0.529927	38	26	18	22	15	32	unchanged
PEX19	0.110899	0.0275718	4277	4565	3791	5487	4273	3300	unchanged	0.178934	3.5e-05	3074	3232	2458	2328	3017	2676	unchanged
COPA	-0.0104139	0.850499	15636	16027	13180	19341	16875	13589	unchanged	0.00715213	0.765314	20027	19651	16264	16731	21862	19188	unchanged
SUMO1P3	0.138306	0.555715	119	112	75	143	72	93	unchanged	0.0312367	0.879351	102	98	106	79	112	123	unchanged
NCSTN	0.399986	1.52e-15	6482	7101	5865	6902	5452	4111	unchanged	0.0600183	0.142739	3609	3903	3106	3114	3997	3456	unchanged
NHLH1	0.21482	0.58869	22	33	24	28	26	21	unchanged	-0.29707	0.534449	23	15	12	26	16	20	unchanged
VANGL2	-0.62405	1.77e-12	550	610	513	1121	992	747	unchanged	1.92125	4.88e-09	71	75	75	14	17	30	up
SLAMF6	NA	NA	NA	NA	NA	NA	NA	NA	NA	0.0515818	0.988576	1	0	0	0	1	0	unchanged
CD84	-2.67282	0.300819	0	0	0	2	1	1	unchanged	-0.910202	0.823487	0	0	0	0	0	1	unchanged
SLAMF7	1.18593	0.0113107	25	41	28	9	20	15	unchanged	3.82895	0.0717774	2	6	0	0	0	0	unchanged
LY9	1.09448	0.788527	0	0	1	0	0	0	unchanged	NA	NA	NA	NA	NA	NA	NA	NA	NA
ITLN1	-0.829075	0.838993	0	0	0	0	0	1	unchanged	NA	NA	NA	NA	NA	NA	NA	NA	NA
ITLN2	2.03392	0.555396	1	0	1	0	0	0	unchanged	NA	NA	NA	NA	NA	NA	NA	NA	NA
F11R	0.661204	6.63e-13	748	768	643	595	520	399	unchanged	-1.32548	1.01e-36	245	231	193	513	660	566	down
TSTD1	3.39834	0.0265691	6	1	10	2	0	0	unchanged	-0.905944	0.444771	1	0	6	8	4	2	unchanged
USF1	0.239514	0.00020343	2765	2823	2458	3374	2461	1834	unchanged	-0.488363	1.75e-30	2173	2185	1837	2634	3331	3054	unchanged
ARHGAP30	1.0617	0.00581963	54	41	44	45	23	10	up	-0.308858	0.434722	26	27	17	25	25	39	unchanged
NECTIN4	-0.459517	0.0903667	55	48	60	131	72	55	unchanged	0.633609	0.322713	13	15	7	7	7	9	unchanged
KLHDC9	-1.336	0.480379	1	1	0	1	1	3	unchanged	0.325599	0.86498	3	1	0	2	0	1	unchanged
PFDN2	-0.249275	0.000106552	3463	3535	2903	5891	4010	3307	unchanged	-0.0417641	0.419527	1965	2073	1664	1730	2175	2183	unchanged
NIT1	0.455064	2.04e-09	1153	1177	1033	1173	902	673	unchanged	0.0816706	0.296114	758	743	630	646	742	696	unchanged
DEDD	-0.0540738	0.532314	1041	977	830	1475	986	851	unchanged	0.0910312	0.200722	868	870	755	690	926	819	unchanged
LOC112543491	0.588499	0.160572	53	24	25	30	31	15	unchanged	0.0587459	0.874908	28	31	24	23	35	25	unchanged
UFC1	0.138125	0.0275436	3098	3077	2717	3999	2862	2223	unchanged	0.0835838	0.0860105	2220	2200	1933	1744	2360	2138	unchanged
USP21	0.12867	0.0652468	1443	1610	1379	1875	1423	1213	unchanged	0.0634763	0.3326	1101	1118	866	854	1182	1029	unchanged
PPOX	0.107799	0.296469	554	554	501	764	526	395	unchanged	-0.280317	0.00429581	412	391	356	399	557	511	unchanged
B4GALT3	0.0425526	0.516054	2201	2314	1940	3106	2233	1704	unchanged	0.251435	0.000352743	935	959	806	698	844	810	unchanged
ADAMTS4	-0.608906	0.688486	1	3	1	0	7	1	unchanged	0.00800611	0.873144	1939	2006	1581	1704	2128	1860	unchanged
NDUFS2	-0.107929	0.108664	4219	4241	3664	6685	4490	3565	unchanged	-0.103666	0.00723092	3605	3882	3017	3397	4328	3975	unchanged
FCER1G	0.406964	0.519586	9	13	10	11	10	6	unchanged	-0.734825	0.31377	8	4	6	8	6	17	unchanged
TOMM40L	0.0521087	0.513529	907	869	776	1157	884	707	unchanged	-0.00536458	0.937202	1022	1126	828	869	1143	1084	unchanged
MIR5187	1.09448	0.788527	0	0	1	0	0	0	unchanged	-0.910202	0.823487	0	0	0	1	0	0	unchanged
NR1I3	-0.0203559	0.961779	24	22	20	33	30	13	unchanged	-1.15252	0.034869	16	4	9	18	21	28	unchanged
PCP4L1	1.09448	0.788527	1	0	0	0	0	0	unchanged	-1.30097	0.465377	3	0	0	5	2	0	unchanged
MPZ	1.9241	1.08e-05	30	55	37	15	14	7	up	0.194543	0.784577	10	14	3	7	11	6	unchanged
SDHC	-0.12348	0.0161846	4611	4989	4003	7004	5388	4155	unchanged	-0.0764989	0.0506903	4544	4564	3906	4119	5070	5053	unchanged
FCGR2A	1.10037	5.17e-10	196	191	162	126	93	68	up	-0.644605	0.065667	29	27	24	47	51	31	unchanged
HSPA6	-0.421571	0.236598	27	31	30	56	55	23	unchanged	0.468268	0.362307	29	15	12	10	19	13	unchanged
FCGR2C	-1.17792	0.661982	1	0	0	2	1	0	unchanged	NA	NA	NA	NA	NA	NA	NA	NA	NA
HSPA7	0.0432971	0.981461	1	2	1	5	0	0	unchanged	NA	NA	NA	NA	NA	NA	NA	NA	NA
FCRLA	-1.79679	0.00252304	6	5	8	36	13	25	down	0.734607	0.499654	9	3	3	3	0	6	unchanged
FCRLB	0.18041	0.613136	36	53	26	57	37	21	unchanged	0.682659	0.0802095	36	37	23	15	25	22	unchanged
DUSP12	-0.190893	0.0148089	1293	1341	1111	2120	1403	1258	unchanged	0.21945	0.000401141	1268	1240	1015	886	1156	1098	unchanged
ATF6	0.0857744	0.0861906	4696	5043	4192	5931	4818	3834	unchanged	-0.00557195	0.869723	4732	4897	3937	4153	5168	4793	unchanged
OLFML2B	-0.980135	2.67e-18	256	289	241	668	591	458	unchanged	-0.329732	8.44e-08	1154	1140	869	1222	1498	1390	unchanged
NOS1AP	0.867074	0.000956389	114	95	104	62	89	40	unchanged	0.611293	0.167992	24	27	24	10	26	16	unchanged
SPATA46	0.123181	0.902209	9	6	0	7	4	4	unchanged	-1.97075	0.582238	0	0	0	2	0	0	unchanged
C1orf226	0.556125	0.000393592	283	222	207	223	187	131	unchanged	0.405551	0.390953	16	32	17	11	18	22	unchanged
SH2D1B	1.71888	0.0670915	14	6	5	1	4	3	unchanged	NA	NA	NA	NA	NA	NA	NA	NA	NA
UHMK1	0.166153	0.0188699	14145	14719	12423	14774	14145	11399	unchanged	0.0570743	0.030133	14427	14150	11511	11843	14666	13391	unchanged
UAP1	-0.428224	5.79e-13	2346	2611	2164	4580	3516	2636	unchanged	0.0927403	0.00939584	4532	4649	3781	3544	4720	4363	unchanged
DDR2	-0.280015	0.00058837	7296	7861	6372	10116	10133	8249	unchanged	0.149954	1.59e-08	20350	19670	16229	15532	19006	17949	unchanged
HSD17B7	-0.875393	4.54e-16	297	309	278	795	562	461	unchanged	-0.0993823	0.315985	415	426	326	385	463	445	unchanged
CCDC190	2.11247	0.570271	0	0	2	0	0	0	unchanged	-2.67706	0.156453	0	0	1	3	2	2	unchanged
RGS4	-0.820621	0.169464	9	8	7	14	18	14	unchanged	-2.46557	5.85e-08	9	11	5	50	37	53	down
RGS5	0.564652	0.0128198	98	148	87	93	86	68	unchanged	0.0844511	0.690848	85	98	77	77	91	86	unchanged
LOC101928404	NA	NA	NA	NA	NA	NA	NA	NA	NA	-0.910202	0.823487	0	0	0	1	0	0	unchanged
NUF2	0.259254	4.41e-05	2870	3154	2753	3591	2559	2077	unchanged	0.104169	0.0246695	2647	2502	2027	2023	2569	2324	unchanged
PBX1	0.717386	2.5e-25	4377	4366	3682	3144	2964	2228	unchanged	4.42171	2.2e-25	153	116	84	4	8	5	up
PBX1-AS1	-0.458702	0.843379	0	0	2	1	0	2	unchanged	NA	NA	NA	NA	NA	NA	NA	NA	NA
MGST3	-0.285116	0.000194543	2324	2284	2086	4215	2884	2142	unchanged	0.793252	7.8e-72	3564	3814	2965	1801	2355	2034	unchanged
ALDH9A1	0.226418	0.000361772	2195	2249	1847	2603	1878	1530	unchanged	0.61507	1.45e-26	1720	1732	1458	1009	1185	1127	unchanged
LOC440700	-0.361058	0.85298	0	2	1	0	3	1	unchanged	1.12527	0.420607	3	4	2	3	0	1	unchanged
TMCO1	0.0134496	0.790372	4574	4724	4155	6302	4822	3781	unchanged	0.0811059	0.0341399	4452	4749	3873	3646	4684	4505	unchanged
TMCO1-AS1	0.0628986	0.895892	36	27	11	17	31	26	unchanged	0.175604	0.686916	22	21	20	16	19	23	unchanged
UCK2	-0.376874	7.57e-14	3474	3595	3096	6188	4745	3797	unchanged	0.137876	0.00769761	2031	1949	1644	1519	2059	1734	unchanged
FAM78B	-0.0890666	0.514157	313	257	246	411	341	223	unchanged	1.23873	6.41e-09	183	135	116	63	62	64	up
LINC01675	1.17402	0.174293	8	13	4	3	7	2	unchanged	NA	NA	NA	NA	NA	NA	NA	NA	NA
POGK	-0.122511	0.02582	4051	4160	3383	5574	4681	3720	unchanged	0.0101315	0.806207	3197	3212	2651	2647	3398	3293	unchanged
TADA1	-0.149383	0.0633516	843	843	756	1318	963	756	unchanged	-0.0284002	0.7608	563	557	400	488	570	540	unchanged
ILDR2	-0.681506	6.44e-11	560	486	438	1070	797	763	unchanged	-2.19277	2.54e-15	28	31	18	122	104	133	down
MAEL	2.60047	0.224023	0	4	2	0	1	0	unchanged	1.98902	0.388863	2	0	2	0	0	1	unchanged
GPA33	-4.46552	0.0098804	0	0	0	6	6	2	down	NA	NA	NA	NA	NA	NA	NA	NA	NA
DUSP27	2.7051	0.0774386	6	4	2	1	0	1	unchanged	-0.910202	0.823487	0	0	0	0	0	1	unchanged
LINC01363	1.17733	0.172793	7	7	9	7	4	1	unchanged	1.83344	0.600991	1	1	0	0	0	0	unchanged
POU2F1	0.0610092	0.373166	2117	2123	1777	2457	2180	1731	unchanged	-0.128757	0.0832799	763	787	661	771	922	812	unchanged
CD247	-0.766951	0.80696	1	0	0	0	2	0	unchanged	0.873425	0.771246	0	2	0	1	0	0	unchanged
CREG1	0.33837	1.15e-09	5852	6294	5267	6754	4924	3785	unchanged	-0.435553	5e-14	1163	1213	957	1374	1678	1616	unchanged
MPZL1	0.132831	0.00477511	6329	6462	5612	7700	6194	4811	unchanged	-0.453979	7.7e-42	4299	4388	3588	5118	6335	5976	unchanged
ADCY10	0.221245	0.734209	13	13	8	8	19	5	unchanged	-2.12114	0.00177106	5	4	3	12	28	15	down
MPC2	-0.0682631	0.36966	1518	1547	1413	2376	1649	1272	unchanged	-0.443768	1.86e-12	988	1050	884	1151	1599	1389	unchanged
DCAF6	-0.0459909	0.411644	2574	2759	2400	3679	2934	2290	unchanged	-0.257877	1.01e-09	2644	2636	2234	2793	3427	3096	unchanged
GPR161	-0.158449	0.0220212	2507	2474	2083	3317	2977	2393	unchanged	-0.0228292	0.670845	2079	1851	1683	1719	2211	1995	unchanged
TIPRL	0.018032	0.767749	3187	3171	2682	4286	3332	2396	unchanged	-0.160569	0.00020598	2812	2764	2226	2549	3319	3178	unchanged
SFT2D2	-0.209377	0.00513872	2943	2974	2792	5181	3573	2660	unchanged	-0.963357	3.23e-95	2090	2309	1679	3613	4454	4186	unchanged
TBX19	0.439733	0.0991485	63	83	52	63	55	43	unchanged	-0.875015	1.36e-05	72	95	66	117	191	138	unchanged
LOC100505918	1.09448	0.788527	0	0	1	0	0	0	unchanged	-1.66539	0.673395	0	0	0	0	2	0	unchanged
XCL1	-2.93896	0.261772	0	0	0	2	3	0	unchanged	-1.37804	0.481664	2	0	0	3	1	1	unchanged
DPT	-0.756843	0.0779908	17	15	15	40	25	24	unchanged	-2.77158	0	347	354	321	2027	2666	2568	down
LINC00626	-0.226955	0.665829	7	19	21	29	14	19	unchanged	-2.1137	0.0396306	1	2	2	5	11	7	unchanged
LINC00970	-1.4795	0.715335	0	0	0	2	0	0	unchanged	NA	NA	NA	NA	NA	NA	NA	NA	NA
ATP1B1	-0.390072	7.45e-14	8161	8193	7330	15060	11212	8588	unchanged	-1.54571	1.39e-280	1881	2004	1516	4612	5991	5745	down
NME7	0.00927955	0.904973	1306	1365	1116	1865	1248	1096	unchanged	-0.183176	0.00347883	1155	1158	1037	1179	1497	1278	unchanged
BLZF1	0.195418	0.00131186	1933	2086	1724	2312	1805	1464	unchanged	0.0933541	0.0478029	2426	2333	1927	1890	2341	2263	unchanged
CCDC181	-0.510928	8.68e-05	226	213	210	438	345	254	unchanged	-1.18784	0.000102953	26	24	36	60	76	70	down
SLC19A2	-0.0470192	0.505207	1425	1351	1229	1975	1469	1184	unchanged	-0.135793	0.209467	444	459	301	425	507	429	unchanged
F5	2.24142	0.242094	4	4	0	2	0	0	unchanged	-2.49247	0.385358	0	0	0	2	0	1	unchanged
SELP	1.78982	0.149877	5	8	2	4	0	1	unchanged	NA	NA	NA	NA	NA	NA	NA	NA	NA
SELL	0.429041	0.00570637	197	231	195	209	186	122	unchanged	0.842519	0.00384689	62	96	53	34	55	33	unchanged
METTL18	-0.0680288	0.527643	513	514	460	795	498	457	unchanged	0.0371316	0.766645	261	337	260	253	329	287	unchanged
C1orf112	0.00332944	0.960482	1437	1565	1278	1969	1502	1274	unchanged	-0.0241612	0.729969	1287	1244	977	1185	1333	1159	unchanged
SCYL3	0.392556	2.43e-05	708	741	614	669	601	468	unchanged	-0.0501756	0.592942	466	468	378	425	506	475	unchanged
KIFAP3	0.434728	5e-10	1370	1467	1188	1402	1078	842	unchanged	0.112831	0.033066	1854	1851	1620	1498	1828	1786	unchanged
METTL11B	0.132708	0.970965	0	1	0	0	1	0	unchanged	NA	NA	NA	NA	NA	NA	NA	NA	NA
GORAB-AS1	0.217275	0.68306	12	15	16	19	14	9	unchanged	-0.536215	0.209039	23	20	13	19	27	38	unchanged
GORAB	0.0117456	0.89101	763	804	766	1057	856	670	unchanged	-0.0403185	0.57633	969	918	721	835	977	958	unchanged
PRRX1	1.68917	0.110404	7	5	5	3	2	1	unchanged	0.618895	2.97e-126	13183	13476	11200	7394	9459	8742	unchanged
MROH9	-2.74402	0.14178	0	0	1	3	3	2	unchanged	1.87587	0.42928	2	2	0	0	1	0	unchanged
FMO3	6.47897	2.44e-09	52	47	58	2	0	0	up	0.430198	0.824686	3	1	0	1	2	0	unchanged
FMO6P	2.01083	0.562588	0	1	1	0	0	0	unchanged	1.83579	0.630119	2	0	0	0	0	0	unchanged
FMO2	-2.14684	0.344262	0	0	1	0	4	1	unchanged	NA	NA	NA	NA	NA	NA	NA	NA	NA
FMO1	1.45195	0.296958	2	7	1	2	1	1	unchanged	1.01335	0.80387	0	1	0	0	0	0	unchanged
FMO4	0.520215	0.0152838	95	117	117	108	82	67	unchanged	-0.164704	0.363186	138	108	121	134	160	134	unchanged
TOP1P1	0.20392	0.604633	26	32	28	46	24	16	unchanged	-0.407477	0.272393	27	21	26	35	38	29	unchanged
PRRC2C	0.154568	0.0480277	23333	23681	17866	23312	21723	18462	unchanged	0.00953828	0.758126	18976	17742	15918	15992	19845	18462	unchanged
MYOC	2.69845	0.396956	0	0	3	0	0	0	unchanged	NA	NA	NA	NA	NA	NA	NA	NA	NA
VAMP4	0.107837	0.170108	896	919	790	1100	862	724	unchanged	-0.343107	1.66e-06	822	799	616	840	1069	1029	unchanged
EEF1AKNMT	-0.207428	8.43e-05	2996	3111	2667	4755	3707	2856	unchanged	0.00755873	0.871938	2801	2815	2343	2247	3238	2763	unchanged
DNM3	-0.96137	6.62e-13	222	194	159	482	433	324	unchanged	-1.06651	6.98e-12	127	121	111	227	325	232	down
DNM3-IT1	NA	NA	NA	NA	NA	NA	NA	NA	NA	-0.910202	0.823487	0	0	0	0	1	0	unchanged
DNM3OS	-2.60609	1.34e-302	487	502	431	3903	3189	2518	down	-1.40331	2.65e-256	1859	1875	1540	4223	5228	5009	down
C1orf105	-0.584143	0.753274	3	0	1	8	0	0	unchanged	-0.906735	0.746538	0	1	0	1	0	1	unchanged
PIGC	-0.209732	0.00363799	1103	1176	955	1803	1352	1031	unchanged	-0.064343	0.354584	865	947	776	823	1020	965	unchanged
SUCO	0.0599964	0.262959	3563	3790	3151	4495	3735	2951	unchanged	0.0538633	0.202907	4179	4244	3567	3308	4380	4324	unchanged
FASLG	NA	NA	NA	NA	NA	NA	NA	NA	NA	0.106197	0.955771	0	2	2	0	0	4	unchanged
TNFSF18	-0.836211	0.287372	7	4	4	16	4	10	unchanged	-3.84173	0.000247037	1	0	2	8	17	21	down
TNFSF4	0.0589781	0.889542	26	33	13	31	26	19	unchanged	-0.665347	0.00146226	83	74	55	96	127	125	unchanged
LOC100506023	0.471921	0.2163	32	27	34	31	23	21	unchanged	-0.742948	0.0178426	36	29	27	42	70	49	unchanged
LOC101928673	-0.279229	0.508723	22	22	18	46	21	19	unchanged	-0.456225	0.343963	18	14	14	13	20	33	unchanged
PRDX6	-0.0685576	0.183411	13128	13815	11689	19891	14437	11177	unchanged	-0.372287	2.29e-31	7839	7680	6597	8468	10802	10467	unchanged
SLC9C2	-1.72809	0.666558	0	0	0	0	2	0	unchanged	-0.718048	0.818192	0	1	0	0	2	0	unchanged
ANKRD45	-2.44868	0.220262	0	0	1	1	2	3	unchanged	NA	NA	NA	NA	NA	NA	NA	NA	NA
KLHL20	0.0380873	0.650121	1264	1149	1117	1480	1264	1061	unchanged	0.131474	0.0191951	1757	1660	1359	1293	1627	1598	unchanged
CENPL	0.0896279	0.193819	1303	1354	1188	1655	1290	1075	unchanged	0.239636	8.12e-05	1296	1341	1076	983	1196	1078	unchanged
DARS2	-0.138624	0.00806539	3305	3327	2918	4854	3864	3007	unchanged	0.183191	0.000203047	2052	2060	1652	1567	1921	1769	unchanged
GAS5-AS1	0.138251	0.780432	17	30	12	32	12	16	unchanged	0.53242	0.273714	19	18	20	14	15	12	unchanged
GAS5	-0.104559	0.0833294	3687	3744	3256	5707	4023	3186	unchanged	0.354932	2.43e-16	2950	2939	2341	1920	2471	2280	unchanged
SNORD81	-0.608117	0.242485	15	11	10	34	16	13	unchanged	-2.13464	0.00898537	1	3	4	10	12	15	down
SNORD47	-0.136731	0.556391	103	80	103	171	87	98	unchanged	-0.0241034	0.932687	52	79	36	58	58	57	unchanged
SNORD80	-0.0371618	0.819695	234	292	202	426	235	188	unchanged	0.00934993	0.95135	190	222	140	174	195	195	unchanged
SNORD79	-0.11503	0.721781	31	45	43	48	48	45	unchanged	0.0351238	0.926382	34	28	25	17	33	39	unchanged
SNORD78	-0.2295	0.598581	38	14	22	29	40	26	unchanged	-0.249056	0.580446	19	20	17	17	18	34	unchanged
SNORD44	-0.242054	0.48785	24	34	37	44	43	37	unchanged	0.486517	0.32276	28	13	20	10	21	15	unchanged
SNORA103	-0.248351	0.793976	5	1	6	6	5	5	unchanged	-0.997635	0.266293	5	2	3	4	8	9	unchanged
SNORD77	-0.906089	0.338855	3	5	2	13	7	2	unchanged	-0.177809	0.815831	4	8	7	4	12	7	unchanged
SNORD76	0.143705	0.758382	31	19	25	14	32	26	unchanged	0.447196	0.407951	18	10	25	16	16	9	unchanged
SNORD75	-3.02002	0.121159	0	1	0	8	3	0	unchanged	-0.381527	0.723429	1	5	3	4	2	6	unchanged
SNORD74	-0.121784	0.561859	87	97	74	137	93	83	unchanged	0.337905	0.268905	43	58	49	30	41	53	unchanged
ZBTB37	0.309066	0.00183383	1517	1474	1196	1292	1329	1065	unchanged	0.15028	0.0255713	1022	974	833	768	985	893	unchanged
SERPINC1	-0.129751	0.908053	3	2	5	1	9	2	unchanged	-1.4329	0.290313	5	0	0	6	1	6	unchanged
RC3H1	0.0933861	0.131741	2384	2620	2281	3049	2583	1965	unchanged	-0.2382	4.08e-06	1834	1888	1455	1744	2437	2162	unchanged
RABGAP1L-DT	-0.765873	0.661682	4	0	0	4	4	0	unchanged	-0.00161654	0.99936	0	2	1	2	1	0	unchanged
RABGAP1L	0.165831	0.0203867	1202	1294	1029	1473	1122	905	unchanged	-0.0149384	0.826905	1089	1094	915	983	1107	1148	unchanged
GPR52	-0.0122102	0.992739	1	2	3	3	3	1	unchanged	3.15536	0.199688	3	2	0	0	0	0	unchanged
LOC101928696	2.06999	0.382857	2	0	2	1	0	0	unchanged	-1.78155	0.639729	0	0	0	0	0	2	unchanged
CACYBP	-0.174517	0.00381568	7202	7438	6400	11981	8287	6492	unchanged	0.0702369	0.0546437	5127	5577	4342	4235	5507	5127	unchanged
MRPS14	0.0830895	0.297015	1077	1061	1016	1448	1063	833	unchanged	0.109452	0.141649	811	835	654	618	817	777	unchanged
TNN	-2.56858	0.00451765	2	3	1	20	16	5	down	-2.98203	0.0132249	0	3	0	8	9	7	unchanged
KIAA0040	0.477154	3.55e-05	417	477	444	434	372	268	unchanged	0.157793	0.737493	18	35	13	18	15	27	unchanged
TNR	-0.183024	0.941635	0	1	1	3	0	0	unchanged	3.41542	0.140551	2	4	0	0	0	0	unchanged
LINC01657	-0.237935	0.869438	1	3	1	1	2	3	unchanged	NA	NA	NA	NA	NA	NA	NA	NA	NA
COP1	-0.0686636	0.290417	1752	1935	1564	2647	2005	1513	unchanged	0.186137	0.00035826	1833	1811	1568	1350	1760	1652	unchanged
MIR1843	-0.829075	0.838993	0	0	0	1	0	0	unchanged	NA	NA	NA	NA	NA	NA	NA	NA	NA
SCARNA3	1.09448	0.788527	0	0	1	0	0	0	unchanged	NA	NA	NA	NA	NA	NA	NA	NA	NA
PAPPA2	-1.04995	4.57e-14	170	204	147	446	399	339	down	4.94395	1.92e-05	22	20	17	0	1	1	up
ASTN1	0.800731	1.59e-06	196	196	166	140	118	97	unchanged	0.730042	0.544278	4	4	2	3	1	2	unchanged
SEC16B	1.90374	0.631867	0	2	0	0	0	0	unchanged	NA	NA	NA	NA	NA	NA	NA	NA	NA
CRYZL2P-SEC16B	-0.0897277	0.971437	0	1	1	0	0	2	unchanged	NA	NA	NA	NA	NA	NA	NA	NA	NA
CRYZL2P	0.31992	0.525676	25	15	16	14	15	19	unchanged	NA	NA	NA	NA	NA	NA	NA	NA	NA
RASAL2-AS1	-0.0132453	0.96808	35	51	30	50	52	28	unchanged	-0.410346	0.137988	44	45	60	51	85	74	unchanged
RASAL2	-0.119558	0.190823	1906	2047	1645	2336	2370	1925	unchanged	-0.122348	0.0254753	1870	1715	1515	1672	2232	1867	unchanged
TEX35	NA	NA	NA	NA	NA	NA	NA	NA	NA	-0.982304	0.678593	2	0	0	0	0	4	unchanged
C1orf220	-0.714054	0.0124688	56	35	42	80	89	70	unchanged	0.215038	0.39709	90	113	49	63	95	65	unchanged
RALGPS2	-0.805801	1.21e-32	1247	1370	1114	2894	2514	1840	unchanged	0.461717	1.22e-13	1338	1441	1189	874	1080	1036	unchanged
ANGPTL1	0.703988	0.00110108	115	111	99	84	70	66	unchanged	0.667249	0.601377	1	4	4	1	1	4	unchanged
FAM20B	-0.0918937	0.0617253	9609	10310	8605	13412	11335	8941	unchanged	0.305814	3.11e-14	3692	3569	2981	2456	3156	2986	unchanged
TOR3A	-0.0960929	0.0965855	4254	4513	3792	6624	4781	3678	unchanged	-0.435878	6.09e-15	1479	1568	1223	1667	2367	1973	unchanged
ABL2	-0.0843997	0.303996	4580	4760	3706	5446	5212	4412	unchanged	0.592106	8.92e-46	7165	6696	6141	4176	5098	4505	unchanged
SOAT1	-0.042762	0.4134	5661	6065	5300	8170	6590	4861	unchanged	0.753465	2.17e-112	8678	8515	6968	4420	5301	5112	unchanged
AXDND1	0.210849	0.801476	12	4	3	7	6	5	unchanged	0.47945	0.440721	17	14	6	9	11	7	unchanged
NPHS2	0.975767	0.741064	1	1	0	1	0	0	unchanged	-0.910202	0.823487	0	0	0	0	1	0	unchanged
TDRD5	2.60824	0.189225	1	3	2	0	0	1	unchanged	1.94906	0.563937	0	1	1	0	0	0	unchanged
FAM163A	-1.4795	0.715335	0	0	0	2	0	0	unchanged	NA	NA	NA	NA	NA	NA	NA	NA	NA
TOR1AIP2	0.26123	7.96e-08	6136	6534	5436	6807	5521	4443	unchanged	0.0414285	0.257412	4337	4275	3646	3633	4475	4247	unchanged
TOR1AIP1	0.208306	5.19e-05	4560	4589	3923	5362	4101	3185	unchanged	-0.0334065	0.392102	3766	3968	3181	3488	4245	3836	unchanged
CEP350	0.230922	0.217502	6722	7082	5294	5676	6354	5444	unchanged	-0.104379	0.0294044	4639	4049	3845	4180	5109	4704	unchanged
QSOX1	0.0294953	0.570317	8328	8734	7099	11509	8330	6659	unchanged	-0.26221	8.09e-18	8728	8529	7219	8627	11740	10168	unchanged
LHX4	0.2808	0.054401	360	360	288	299	333	270	unchanged	-0.349404	0.014878	173	177	175	195	269	235	unchanged
LHX4-AS1	0.0329862	0.807989	224	242	204	304	231	194	unchanged	-0.468281	0.00968781	116	112	92	137	191	132	unchanged
ACBD6	0.0334813	0.620735	1973	1868	1732	2549	1899	1623	unchanged	0.235056	1.41e-05	1749	1930	1504	1341	1684	1540	unchanged
XPR1	0.222188	0.000222685	3519	3643	3078	3783	3281	2638	unchanged	0.169845	0.00049433	2067	2181	1711	1617	2030	1842	unchanged
KIAA1614	-0.0441444	0.815225	143	175	111	189	193	109	unchanged	-0.385647	0.0216467	125	126	103	147	179	153	unchanged
KIAA1614-AS1	0.383844	0.676413	6	14	1	8	2	7	unchanged	-2.20306	0.0584502	2	2	0	4	9	6	unchanged
STX6	0.0897768	0.133251	2581	2857	2309	3488	2642	2015	unchanged	-0.203571	9.31e-05	1720	1676	1382	1587	2122	2006	unchanged
MR1	2.57013	1.74e-74	704	715	717	167	160	79	up	-0.765098	1.13e-14	339	408	328	526	685	689	unchanged
IER5	-0.762649	1.41e-26	1184	1254	1037	2922	2022	1666	unchanged	0.264395	6.37e-06	1398	1469	1194	1024	1333	1153	unchanged
LINC01732	2.95947	0.276245	0	3	1	0	0	0	unchanged	NA	NA	NA	NA	NA	NA	NA	NA	NA
CACNA1E	0.889423	0.00517894	63	65	46	30	43	29	unchanged	-1.45962	0.136269	0	6	2	5	10	8	unchanged
ZNF648	3.02725	0.00367017	16	8	7	0	2	2	up	-0.910202	0.823487	0	0	0	0	1	0	unchanged
GLUL	-0.526459	2.9e-11	807	840	801	1637	1312	996	unchanged	-1.38525	0	7198	7317	5925	16033	20713	18651	down
TEDDM1	0.132709	0.970743	1	0	0	0	1	0	unchanged	0.872512	0.7756	0	2	0	0	0	1	unchanged
LINC00272	2.11247	0.570271	0	0	2	0	0	0	unchanged	-0.910202	0.823487	0	0	0	1	0	0	unchanged
RGSL1	3.11435	0.278856	0	0	4	0	0	0	unchanged	NA	NA	NA	NA	NA	NA	NA	NA	NA
RNASEL	0.246513	0.000569532	1581	1609	1282	1646	1410	1114	unchanged	-0.112081	0.251956	560	557	482	475	621	702	unchanged
RGS16	0.973029	0.57928	1	1	3	2	0	1	unchanged	-0.79636	0.605929	0	0	4	1	3	4	unchanged
LINC01686	1.19947	0.126008	8	12	8	4	3	6	unchanged	1.99436	0.192448	0	7	4	0	2	1	unchanged
NPL	-0.626846	2.89e-06	191	257	206	458	382	285	unchanged	0.606447	0.0107656	78	108	81	46	70	67	unchanged
LOC647070	0.060189	0.872115	23	47	49	70	39	24	unchanged	-0.0594182	0.893245	16	43	14	21	30	27	unchanged
DHX9	-0.168327	0.000124238	20822	21906	18189	30645	25242	20052	unchanged	0.0293332	0.248694	18055	17337	14694	14689	18755	17492	unchanged
LAMC1	0.000522809	0.993492	33200	34319	27551	39242	35797	29198	unchanged	-0.0818396	0.000738543	24436	23885	20522	22326	27973	25317	unchanged
LAMC1-AS1	-0.0457234	0.873399	56	50	46	55	64	52	unchanged	0.260139	0.275349	131	70	86	71	89	89	unchanged
LAMC2	-0.552084	0.156417	21	24	20	35	44	26	unchanged	0.889169	7.95e-05	116	124	132	50	70	91	unchanged
NMNAT2	0.694696	0.00144576	133	124	86	92	73	68	unchanged	1.39314	5.87e-84	1420	1322	1119	444	571	510	up
SMG7-AS1	0.921416	0.011987	43	60	37	26	21	32	unchanged	0.351378	0.345909	36	41	22	29	27	23	unchanged
SMG7	0.17503	0.00904164	5981	6534	5414	6556	6130	4790	unchanged	0.0732108	0.0531329	5361	4935	4273	4169	5273	4926	unchanged
NCF2	-1.94656	5.41e-26	57	72	70	385	288	195	down	-1.23628	0.114285	10	2	2	14	10	9	unchanged
ARPC5	-0.0703876	0.178179	9199	9304	7984	13616	9771	7809	unchanged	0.314376	8.37e-31	12888	13093	10370	8653	11169	10487	unchanged
RGL1	0.0241331	0.688267	2304	2443	2125	3003	2488	2009	unchanged	-0.297386	1.01e-17	4077	3992	3332	4255	5335	4939	unchanged
APOBEC4	2.53948	0.446234	3	0	0	0	0	0	unchanged	-1.1619	0.50075	0	0	3	0	5	3	unchanged
COLGALT2	-0.463607	0.056141	50	68	68	123	98	68	unchanged	0.650583	0.0200873	66	61	52	37	43	38	unchanged
TSEN15	-0.335737	2.64e-07	2008	2042	1837	3662	2591	2091	unchanged	0.107356	0.0691794	1290	1336	1141	1060	1353	1220	unchanged
C1orf21	0.0280112	0.718672	874	940	762	1153	941	718	unchanged	2.57256	4.45e-106	712	712	571	100	137	111	up
EDEM3	0.319827	1.17e-07	6774	7056	5827	6662	5919	4771	unchanged	-0.168862	6.1e-05	2906	2841	2455	2695	3555	3337	unchanged
NIBAN1	-0.590549	5.4e-15	2852	2945	2443	5022	4654	3911	unchanged	-0.446954	6.04e-53	6882	6842	5610	8115	10080	9113	unchanged
RNF2	-0.402083	3.65e-09	1093	1148	1003	1965	1590	1224	unchanged	0.277685	0.000145373	989	965	818	712	816	839	unchanged
TRMT1L	-0.0737215	0.215065	2007	2021	1688	2775	2192	1731	unchanged	0.0120749	0.821716	1584	1621	1304	1358	1672	1603	unchanged
SWT1	0.0765221	0.604786	229	204	171	269	210	160	unchanged	0.131327	0.311729	250	271	202	205	253	225	unchanged
IVNS1ABP	-0.389113	4.97e-16	5948	6308	5359	10819	8153	6743	unchanged	-0.146415	9.69e-07	6280	6226	5243	5929	7608	6857	unchanged
GS1-279B7.1	2.02707	0.227541	3	4	1	0	1	1	unchanged	-1.71133	0.505438	0	0	1	0	4	0	unchanged
HMCN1	-0.231511	0.392505	5833	5966	4196	5676	7429	6715	unchanged	-0.397633	0.000240083	18336	14864	15532	19942	24550	22375	unchanged
PRG4	-2.00056	6.66e-06	8	8	14	49	50	35	down	-0.111962	0.856927	12	13	7	11	6	18	unchanged
TPR	0.345249	3.16e-05	13731	14234	11194	11859	11913	9763	unchanged	-0.222091	1.84e-10	13754	12635	11654	13361	17363	15465	unchanged
ODR4	0.150748	0.0351183	1699	1635	1355	1857	1607	1219	unchanged	-0.0760397	0.260233	1157	1215	1047	1099	1283	1356	unchanged
PDC-AS1	-1.64479	0.507131	1	0	0	3	0	1	unchanged	-0.883778	0.0967347	12	11	9	15	15	31	unchanged
PDC	0.498153	0.709638	1	6	1	2	2	2	unchanged	0.0531693	0.921768	19	13	9	10	18	13	unchanged
PTGS2	1.94392	0	25069	25792	22253	8867	7044	5323	up	-1.3648	7.72e-48	285	286	237	634	810	715	down
PACERR	0.911562	0.000403107	74	98	83	70	41	41	unchanged	-1.18723	0.0195797	10	19	5	30	28	20	unchanged
PLA2G4A	0.67743	4.12e-24	1947	1967	1590	1568	1283	977	unchanged	-0.821181	2.85e-31	660	667	557	1038	1298	1116	unchanged
LINC01037	2.95947	0.276245	0	3	1	0	0	0	unchanged	NA	NA	NA	NA	NA	NA	NA	NA	NA
BRINP3	7.5854	5.11e-10	57	75	57	0	0	1	up	NA	NA	NA	NA	NA	NA	NA	NA	NA
LINC01351	2.35436	0.00188706	23	13	12	8	2	1	up	NA	NA	NA	NA	NA	NA	NA	NA	NA
RGS18	6.05212	3.42e-307	2136	2070	1799	42	39	20	up	1.01335	0.80387	0	1	0	0	0	0	unchanged
RGS21	1.09448	0.788527	0	0	1	0	0	0	unchanged	NA	NA	NA	NA	NA	NA	NA	NA	NA
RGS13	2.11247	0.570271	0	0	2	0	0	0	unchanged	NA	NA	NA	NA	NA	NA	NA	NA	NA
MIR4426	-0.240318	0.0361596	489	566	467	933	549	536	unchanged	-0.534618	1.05e-05	392	430	448	490	673	770	unchanged
RGS2	1.30575	1.79e-52	1088	1097	965	615	446	364	up	-2.19749	1.09e-68	107	135	106	484	613	560	down
UCHL5	-0.0203999	0.700989	3400	3495	3090	4767	3641	2906	unchanged	-0.174894	6.21e-05	2364	2498	1976	2308	2954	2744	unchanged
SCARNA18B	0.0476804	0.973789	1	0	5	3	3	1	unchanged	0.474697	0.820232	0	4	0	0	2	1	unchanged
RO60	0.164817	0.00179035	4196	4331	3726	4866	4062	3206	unchanged	-0.0834406	0.0173568	4256	4398	3594	3985	4977	4494	unchanged
GLRX2	-0.274583	0.00294427	588	594	569	1031	739	606	unchanged	-0.0432233	0.640019	503	573	425	446	630	531	unchanged
CDC73	0.0985483	0.0556675	4067	4228	3535	4964	4090	3217	unchanged	0.120313	0.00195994	4333	4069	3566	3302	4303	3836	unchanged
B3GALT2	2.2113	3.5e-11	74	72	81	29	16	11	up	-1.08647	0.269153	6	2	1	7	3	9	unchanged
LINC01031	0.111563	0.926224	4	1	3	2	3	3	unchanged	-0.79521	0.515934	2	0	4	5	3	3	unchanged
CFH	0.819248	2.98e-47	7194	7253	6160	5114	4206	3583	unchanged	-3.17814	6.69e-94	52	68	47	461	604	503	down
CFHR1	0.678647	0.50526	3	4	8	1	5	4	unchanged	1.95357	0.562499	1	0	1	0	0	0	unchanged
CFHR5	NA	NA	NA	NA	NA	NA	NA	NA	NA	-0.910202	0.823487	0	0	0	0	1	0	unchanged
F13B	-1.07041	0.72198	0	1	0	3	0	0	unchanged	0.956	0.38338	4	10	2	4	0	4	unchanged
ASPM	0.611917	0.000934599	19963	19705	15343	12634	14034	12027	unchanged	-0.0401835	0.268933	17973	16401	15210	15760	19207	17985	unchanged
ZBTB41	0.263065	0.000120159	2470	2592	2290	2612	2264	1889	unchanged	0.33442	1.09e-09	1877	1761	1519	1273	1561	1406	unchanged
CRB1	0.497233	0.672096	1	6	4	2	1	5	unchanged	-0.591542	0.589679	3	5	1	8	1	4	unchanged
DENND1B	0.47668	1.7e-08	1586	1686	1320	1338	1279	1006	unchanged	0.268397	0.00462185	551	510	438	353	485	456	unchanged
C1orf53	0.445189	0.0895827	79	78	74	99	61	35	unchanged	-0.312502	0.0765516	109	121	106	123	154	157	unchanged
LHX9	0.926373	2.23e-05	109	123	101	78	60	56	unchanged	-0.213079	0.0141229	504	535	439	511	642	625	unchanged
NEK7	0.134425	0.023812	4076	3982	3705	5146	3938	2951	unchanged	0.439634	1.16e-41	7686	7508	6162	4811	6164	5352	unchanged
PTPRC	0.35427	0.747533	3	5	3	3	1	5	unchanged	-2.0712	4.99e-08	11	14	14	60	54	55	down
MIR181A1HG	0.950912	0.298801	9	11	3	3	9	1	unchanged	-1.97903	0.00105164	7	2	8	22	33	16	down
MIR181B1	0.293736	0.786471	5	2	4	5	1	4	unchanged	-0.950929	0.424916	4	1	2	6	8	0	unchanged
NR5A2	0.603016	0.543528	2	11	6	9	6	0	unchanged	-0.910202	0.823487	0	0	0	1	0	0	unchanged
LINC00862	0.975767	0.741064	1	1	0	1	0	0	unchanged	2.34198	0.0879997	2	2	10	1	0	2	unchanged
ZNF281	-0.412361	1.94e-12	2087	2272	1975	3905	3131	2378	unchanged	0.0848008	0.127683	1614	1551	1285	1302	1562	1480	unchanged
KIF14	0.357933	9e-08	8943	8931	7396	8130	7460	6059	unchanged	0.0930021	0.0175831	5735	5245	4576	4527	5536	5052	unchanged
DDX59	0.109901	0.160573	911	983	810	1189	874	731	unchanged	0.0523862	0.630801	450	376	395	366	438	421	unchanged
DDX59-AS1	-0.861393	0.402491	1	3	4	9	5	3	unchanged	0.346407	0.844987	1	4	0	0	1	3	unchanged
CAMSAP2	0.131372	0.0477445	8508	8931	6998	9239	8572	6700	unchanged	0.155606	1.06e-05	5447	5272	4308	4018	5103	4864	unchanged
GPR25	1.2885	0.447158	0	4	3	1	0	2	unchanged	-3.65438	0.0911668	0	0	0	4	3	0	unchanged
INAVA	-0.939258	5.48e-08	100	97	101	271	198	170	unchanged	0.453493	0.146148	50	49	51	25	55	36	unchanged
MROH3P	-1.96707	0.303464	2	0	0	0	6	2	unchanged	1.01335	0.80387	0	0	1	0	0	0	unchanged
KIF21B	-0.614136	2.63e-10	1061	1216	869	1900	1805	1539	unchanged	4.4316	1.1e-16	62	69	92	2	6	3	up
CACNA1S	NA	NA	NA	NA	NA	NA	NA	NA	NA	0.982366	0.727671	0	1	1	0	1	0	unchanged
ASCL5	0.283494	0.703428	9	13	4	5	7	10	unchanged	-0.200253	0.800066	11	6	2	8	9	5	unchanged
TMEM9	-0.13808	0.0396785	2583	2634	2456	4193	3011	2312	unchanged	0.0568193	0.241655	2260	2281	1904	1763	2433	2251	unchanged
IGFN1	-1.09924	1.88e-18	497	444	355	1063	993	951	down	3.15536	0.199688	3	2	0	0	0	0	unchanged
PKP1	-1.4795	0.715335	0	0	0	2	0	0	unchanged	NA	NA	NA	NA	NA	NA	NA	NA	NA
LAD1	-0.829075	0.838993	0	0	0	1	0	0	unchanged	NA	NA	NA	NA	NA	NA	NA	NA	NA
TNNI1	NA	NA	NA	NA	NA	NA	NA	NA	NA	1.82566	0.63312	0	2	0	0	0	0	unchanged
PHLDA3	-0.841123	3.6e-41	2056	1987	1734	5057	3672	2881	unchanged	0.834045	6.05e-19	736	696	561	313	472	378	unchanged
CSRP1	-0.509426	5.08e-21	7072	7295	6323	14493	10551	8073	unchanged	0.184104	1.86e-09	8781	9341	7271	6607	8679	7902	unchanged
LOC107985246	0.817106	9.79e-06	183	179	128	122	108	78	unchanged	-0.156778	0.316054	167	160	124	141	199	182	unchanged
RPS10P7	0.13013	0.767402	19	39	18	30	18	27	unchanged	-0.30747	0.383774	25	29	33	27	49	38	unchanged
NAV1	-0.597384	9.64e-11	6481	6823	5279	10460	10948	9054	unchanged	0.4204	3.51e-48	13340	12626	10792	8260	10506	9737	unchanged
IPO9-AS1	0.87685	0.110205	36	22	10	11	20	9	unchanged	-0.121059	0.758565	26	31	16	21	32	29	unchanged
MIR5191	-0.491522	0.775312	0	4	0	3	1	2	unchanged	-0.983736	0.660824	1	1	0	0	0	4	unchanged
IPO9	0.0873377	0.125458	11662	12209	9886	13541	11936	9543	unchanged	0.0058887	0.834451	8302	8166	6662	6906	8912	8075	unchanged
MIR6739	-0.446254	0.6453	7	2	2	9	4	4	unchanged	-1.34129	0.143056	3	4	2	11	9	3	unchanged
SHISA4	0.292687	0.000820191	1222	1297	1127	1555	997	810	unchanged	-0.075425	0.435484	431	504	379	428	527	479	unchanged
LMOD1	0.980365	7.08e-05	111	149	78	91	59	42	unchanged	0.335083	0.514511	19	27	9	10	21	14	unchanged
TIMM17A	-0.439628	8.74e-12	5578	6011	5088	11533	7826	6159	unchanged	0.0142867	0.685033	5339	5429	4350	4559	5545	5394	unchanged
RNPEP	-0.214342	3.91e-05	4890	5295	4580	8006	6391	4764	unchanged	0.130014	0.000465619	3939	4082	3262	3123	4020	3551	unchanged
ELF3-AS1	-0.717746	0.0704258	28	34	12	64	30	40	unchanged	-0.991764	0.0424422	15	10	11	27	31	16	unchanged
MIR6740	0.292821	0.914175	1	1	0	2	0	0	unchanged	1.01335	0.80387	1	0	0	0	0	0	unchanged
ELF3	-5.07257	7.35e-82	10	19	10	647	462	362	down	-1.99978	0.24611	0	2	0	3	3	2	unchanged
GPR37L1	0.0850702	0.910785	6	14	3	11	8	5	unchanged	-0.0111863	0.988196	10	4	11	3	6	18	unchanged
ARL8A	0.0136919	0.844051	1489	1560	1343	2142	1530	1210	unchanged	0.0339395	0.647696	933	922	693	747	908	917	unchanged
PTPN7	1.25563	0.233923	9	2	6	2	5	1	unchanged	0.590202	0.81496	3	0	0	0	0	2	unchanged
PTPRVP	2.57208	0.239456	5	1	0	0	1	0	unchanged	-3.03683	0.224334	0	0	0	0	3	2	unchanged
LGR6	-0.188366	0.852155	5	4	2	2	6	5	unchanged	0.507581	0.40003	13	12	18	6	7	19	unchanged
UBE2T	-0.253058	0.000107085	3178	3234	2756	5486	3920	2910	unchanged	-0.231371	7.62e-06	1564	1617	1286	1580	1978	1877	unchanged
PPP1R12B	0.145976	0.106486	1021	1152	887	1133	1029	871	unchanged	-0.390476	7.08e-11	1167	1103	936	1290	1564	1500	unchanged
SYT2	0.489721	0.0267479	94	99	94	93	68	66	unchanged	-2.10213	3.41e-09	18	14	11	58	75	58	down
KDM5B	0.0621617	0.284757	5871	5909	4920	6928	5837	4883	unchanged	0.0564756	0.101444	4577	4626	3875	3841	4848	4361	unchanged
PCAT6	0.799903	0.0654566	29	28	30	31	11	15	unchanged	0.257304	0.443839	34	55	30	28	40	35	unchanged
MGAT4EP	-1.2677	0.628463	0	0	1	1	2	0	unchanged	NA	NA	NA	NA	NA	NA	NA	NA	NA
LOC148709	-0.222087	0.708438	9	21	8	10	18	18	unchanged	0.0120434	0.984501	10	14	7	8	16	8	unchanged
RABIF	-0.0219885	0.805978	586	630	528	831	654	493	unchanged	0.0652285	0.446561	573	571	494	472	614	541	unchanged
KLHL12	-0.0869262	0.132193	2363	2443	2135	3505	2683	2063	unchanged	-0.0465923	0.4304	1562	1648	1254	1328	1719	1732	unchanged
ADIPOR1	0.185767	0.000466045	5449	5575	4935	6782	5020	3932	unchanged	0.115182	0.0066206	3401	3631	2748	2670	3562	3132	unchanged
CYB5R1	0.0867736	0.229073	1453	1389	1297	1872	1374	1118	unchanged	0.528312	1.71e-20	1917	2095	1718	1266	1502	1349	unchanged
MGAT4FP	-0.852738	0.429923	0	5	3	6	6	4	unchanged	1.46105	0.377817	3	5	0	0	2	1	unchanged
TMEM183A	-0.216225	0.000178637	2843	2971	2467	4608	3550	2620	unchanged	-0.0326995	0.495883	2093	2219	1825	1938	2352	2218	unchanged
PPFIA4	0.254944	0.0238083	436	468	406	453	432	328	unchanged	1.55712	2.14e-23	311	319	253	101	92	116	up
MYOG	NA	NA	NA	NA	NA	NA	NA	NA	NA	2.06579	0.559568	0	0	2	0	0	0	unchanged
MYOPARR	-2.60727	0.406843	0	0	0	0	0	3	unchanged	1.01335	0.80387	1	0	0	0	0	0	unchanged
ADORA1	0.531018	0.0860084	64	65	37	58	46	25	unchanged	-0.00964877	0.945801	228	201	190	196	256	196	unchanged
MYBPH	-0.829075	0.838993	0	0	0	1	0	0	unchanged	NA	NA	NA	NA	NA	NA	NA	NA	NA
CHI3L1	NA	NA	NA	NA	NA	NA	NA	NA	NA	-0.0489069	0.984257	0	1	1	2	0	0	unchanged
CHIT1	-1.60239	0.671056	0	0	0	1	1	0	unchanged	0.982366	0.727671	0	1	1	0	1	0	unchanged
LINC01353	4.29698	0.0220189	1	6	3	0	0	0	unchanged	1.01335	0.80387	0	1	0	0	0	0	unchanged
LINC01136	3.57765	0.093241	2	2	2	0	0	0	unchanged	-0.910202	0.823487	0	0	0	1	0	0	unchanged
BTG2	0.119546	0.150158	827	907	729	1066	778	678	unchanged	0.211572	0.125977	258	236	228	178	270	204	unchanged
FMOD	1.46032	0.111098	10	5	10	7	4	0	unchanged	1.82566	0.63312	0	2	0	0	0	0	unchanged
PRELP	-2.5113	0.203018	0	0	1	4	1	2	unchanged	3.90599	2.15e-08	47	31	24	1	1	5	up
ATP2B4	-0.0397704	0.635354	6326	6553	5345	7208	7215	5975	unchanged	0.633369	7e-59	5300	5181	4556	2996	3619	3444	unchanged
SNORA77	0.0962806	0.884197	10	9	7	11	9	7	unchanged	1.02961	0.183826	15	13	5	9	6	1	unchanged
LINC00260	0.18051	0.674125	22	27	18	31	17	18	unchanged	0.648266	0.125879	27	35	28	25	23	11	unchanged
LAX1	-1.16438	0.46768	1	0	2	1	2	4	unchanged	-0.905627	0.741773	0	0	1	1	0	1	unchanged
ZC3H11A	0.207787	5.67e-06	11227	11326	9731	12711	10453	7965	unchanged	-0.127443	2.19e-06	8700	8700	7159	8166	10336	9319	unchanged
ZBED6	0.605973	0.0301571	2562	2686	1913	1426	1890	1661	unchanged	0.00622203	0.917065	1709	1489	1291	1344	1716	1575	unchanged
SNRPE	-0.240338	0.000405302	3771	3865	3328	6635	4401	3569	unchanged	0.0169932	0.733	3007	3199	2719	2549	3288	3339	unchanged
LINC00303	NA	NA	NA	NA	NA	NA	NA	NA	NA	1.01335	0.80387	1	0	0	0	0	0	unchanged
SOX13	-0.507246	0.000124785	206	216	207	394	341	260	unchanged	-0.564426	3.74e-16	767	717	617	935	1189	1100	unchanged
ETNK2	-0.215543	0.00450651	1014	1185	907	1690	1325	1007	unchanged	-0.0431074	0.52363	1046	1095	820	889	1144	1127	unchanged
ERLNC1	0.179028	0.82868	8	14	1	6	7	8	unchanged	-0.589619	0.406213	3	8	9	14	8	9	unchanged
REN	-0.215984	0.936558	2	0	0	3	0	0	unchanged	-0.660448	0.694568	0	5	0	0	1	7	unchanged
KISS1	2.1546	0.101062	1	6	8	3	0	1	unchanged	3.67115	3.36e-10	44	63	28	1	7	3	up
GOLT1A	2.4881	0.462173	0	3	0	0	0	0	unchanged	0.0515822	0.988383	1	0	0	0	0	1	unchanged
PLEKHA6	-1.44783	3.72e-43	390	360	271	1183	1043	840	down	-2.80944	4.33e-199	177	184	142	1060	1368	1229	down
LINC00628	-0.766944	0.807873	0	1	0	0	2	0	unchanged	-2.8499	0.245194	0	0	0	2	1	1	unchanged
PPP1R15B	0.0783619	0.105689	5091	5269	4557	6444	5176	4105	unchanged	-0.0606087	0.105465	4100	4001	3193	3570	4471	4156	unchanged
PIK3C2B	-0.293975	0.000333394	1079	1044	809	1567	1334	1069	unchanged	-0.442446	1.08e-09	708	719	637	820	1081	1018	unchanged
MDM4	0.0240915	0.711153	2276	2491	2179	3352	2397	1919	unchanged	-0.0411679	0.456706	1501	1540	1212	1337	1626	1567	unchanged
LRRN2	-1.33621	7.7e-17	111	119	81	378	286	213	down	-1.06145	0.223783	4	2	4	6	9	7	unchanged
NFASC	0.224594	0.00662712	835	927	729	961	767	636	unchanged	1.7844	7.68e-168	1897	2022	1584	497	613	545	up
CNTN2	2.52035	0.00481116	6	9	20	3	2	2	up	0.865973	0.435574	4	2	6	2	2	3	unchanged
TMEM81	-0.159512	0.392706	111	122	135	196	155	112	unchanged	0.173302	0.465229	78	84	81	49	90	88	unchanged
RBBP5	0.000106913	0.998557	2553	2619	2184	3335	2603	2219	unchanged	0.0414523	0.419209	2169	1987	1795	1719	2254	2040	unchanged
DSTYK	-0.142746	0.028182	2199	2220	1911	3136	2436	2164	unchanged	-0.0106763	0.854619	1484	1443	1125	1245	1599	1383	unchanged
TMCC2	-0.781586	2.29e-08	158	174	148	396	288	238	unchanged	0.208591	0.201184	173	208	129	129	173	154	unchanged
NUAK2	-1.60411	6.42e-16	59	73	46	249	187	163	down	-1.48328	1.43e-16	70	89	59	187	242	202	down
KLHDC8A	-1.03062	0.729138	1	0	0	0	0	2	unchanged	-1.87665	0.580003	0	0	0	1	0	1	unchanged
LEMD1-AS1	NA	NA	NA	NA	NA	NA	NA	NA	NA	0.0515834	0.987642	0	0	1	1	0	0	unchanged
LEMD1	2.48892	0.00828151	14	12	7	6	1	0	up	1.01335	0.80387	0	1	0	0	0	0	unchanged
BLACAT1	1.06559	7.77e-06	132	137	90	74	79	38	up	-1.1919	0.0617967	5	6	7	12	14	17	unchanged
MIR135B	2.6656	0.207946	0	2	4	0	1	0	unchanged	1.01335	0.80387	0	0	1	0	0	0	unchanged
LEMD1-DT	NA	NA	NA	NA	NA	NA	NA	NA	NA	-1.66539	0.673395	0	0	0	0	2	0	unchanged
CDK18	0.760591	4.43e-11	500	606	470	398	377	257	unchanged	0.649506	0.0103305	76	84	60	43	53	49	unchanged
MFSD4A-AS1	0.132707	0.972124	0	1	0	1	0	0	unchanged	NA	NA	NA	NA	NA	NA	NA	NA	NA
MFSD4A	0.299305	0.41088	39	28	32	35	34	21	unchanged	-0.801245	0.0618262	16	15	23	39	37	22	unchanged
ELK4	0.0697888	0.210062	5603	6123	5294	7135	5973	4860	unchanged	-0.139881	0.000474949	3367	3418	2923	3316	4008	3769	unchanged
SLC45A3	-0.313263	0.000399809	1042	942	858	1581	1424	940	unchanged	0.859264	1.37e-07	220	268	217	128	167	109	unchanged
NUCKS1	0.197283	5.47e-07	66749	68961	57691	77826	61288	48685	unchanged	0.00186496	0.927329	43905	44061	36734	37596	47274	44332	unchanged
RAB29	-0.246115	0.000456834	1249	1250	1176	2039	1596	1240	unchanged	0.43886	1.47e-13	1665	1587	1343	1068	1317	1128	unchanged
SLC41A1	0.00581408	0.932187	3359	3735	2822	4177	3726	2965	unchanged	0.0438699	0.344204	2248	2215	1866	1890	2366	2112	unchanged
PM20D1	0.870609	0.193439	19	8	9	9	8	5	unchanged	0.48881	0.677624	1	1	12	6	5	0	unchanged
LOC284581	0.148303	0.294007	245	275	243	359	245	175	unchanged	-0.325532	0.147379	93	63	77	96	118	90	unchanged
SLC26A9	1.47386	0.148959	5	9	4	3	1	3	unchanged	-1.98329	0.257452	2	0	0	3	4	1	unchanged
CTSE	NA	NA	NA	NA	NA	NA	NA	NA	NA	-1.60712	0.28979	0	2	1	6	2	1	unchanged
AVPR1B	NA	NA	NA	NA	NA	NA	NA	NA	NA	1.60417	0.51937	0	1	2	0	0	1	unchanged
FAM72A	0.762738	0.207926	12	19	14	17	4	9	unchanged	0.260827	0.596641	31	14	24	18	34	9	unchanged
SRGAP2	0.0337239	0.58529	3479	3721	3063	4285	3750	3028	unchanged	-0.205762	3.87e-05	1877	1920	1468	1871	2301	2109	unchanged
IKBKE	-0.183912	0.0445139	672	686	550	953	759	680	unchanged	-0.195608	0.0176452	747	757	567	745	962	747	unchanged
RASSF5	0.388488	0.000686617	438	482	347	449	367	262	unchanged	-0.695443	2.75e-08	219	210	164	271	375	351	unchanged
EIF2D	-0.11217	0.0624136	2113	2102	1835	3123	2344	1848	unchanged	-0.123229	0.0466903	1379	1424	1035	1195	1627	1510	unchanged
DYRK3	-0.0161752	0.803051	1768	1829	1537	2299	1988	1481	unchanged	0.68793	9.7e-41	2227	2178	1831	1199	1457	1356	unchanged
MAPKAPK2	-0.139569	0.022144	3395	3565	3092	5476	3990	2996	unchanged	0.0659593	0.0336309	6887	6921	5638	5431	7329	6541	unchanged
IL10	0.571566	0.657317	4	2	2	2	3	1	unchanged	-1.15347	0.596752	1	1	0	4	0	0	unchanged
IL24	1.1539	7.52e-05	76	64	64	38	39	25	up	-1.03839	0.00135168	27	30	20	48	69	47	down
FCMR	0.489241	0.195819	26	37	35	35	27	17	unchanged	-0.649795	0.032683	42	31	33	39	75	61	unchanged
PIGR	2.6445	0.366708	1	0	2	0	0	0	unchanged	1.82566	0.63312	0	2	0	0	0	0	unchanged
C1orf116	0.154589	0.820265	8	17	7	5	15	10	unchanged	-3.14314	0.202029	0	0	0	1	0	4	unchanged
YOD1	0.0894261	0.242471	1540	1697	1430	1841	1633	1359	unchanged	-0.12248	0.272577	339	374	295	296	463	386	unchanged
PFKFB2	-0.201368	0.00913677	1100	1062	865	1543	1318	1000	unchanged	0.484467	1.26e-07	798	722	567	493	554	490	unchanged
CD55	0.808159	1.85e-48	5952	6601	5540	4976	3748	2857	unchanged	0.903916	2.25e-12	347	355	265	150	211	175	unchanged
CR2	2.14022	3.13e-07	52	47	44	17	16	4	up	0.098942	0.971793	0	2	0	0	2	0	unchanged
CR1	-0.829075	0.838993	0	0	0	1	0	0	unchanged	1.01335	0.80387	0	1	0	0	0	0	unchanged
CD46	-0.113116	0.0182332	7219	7170	6369	10473	8247	6363	unchanged	-0.2002	2.76e-11	5926	5929	4938	5804	7507	6718	unchanged
MIR29B2CHG	-0.50687	0.455289	5	6	14	19	18	5	unchanged	-0.175531	0.883436	3	2	4	0	2	9	unchanged
LOC148696	0.132708	0.971088	0	0	1	1	0	0	unchanged	2.06579	0.559568	0	0	2	0	0	0	unchanged
PLXNA2	-1.37936	8.77e-35	460	476	426	1346	1358	1159	down	-1.54331	0	2644	2436	2215	6422	8124	7542	down
CAMK1G	NA	NA	NA	NA	NA	NA	NA	NA	NA	1.62485	0.00711497	20	23	13	3	10	6	up
LAMB3	0.271676	0.0453148	278	333	236	297	270	207	unchanged	-0.418957	0.000129575	298	294	237	339	418	391	unchanged
HSD11B1-AS1	1.09448	0.788527	1	0	0	0	0	0	unchanged	2.89271	0.240112	1	2	1	0	0	0	unchanged
G0S2	NA	NA	NA	NA	NA	NA	NA	NA	NA	1.01335	0.80387	1	0	0	0	0	0	unchanged
TRAF3IP3	0.447822	0.755749	7	0	1	1	2	3	unchanged	0.0960679	0.934284	5	1	3	1	4	4	unchanged
C1orf74	-0.239542	0.0210635	433	415	338	653	509	398	unchanged	-0.198481	0.0836255	343	390	251	318	434	416	unchanged
IRF6	0.700512	0.57305	6	3	2	0	5	2	unchanged	1.48563	0.343089	3	5	1	3	0	0	unchanged
UTP25	-0.522417	2.96e-12	1196	1120	953	2055	1744	1398	unchanged	0.613809	8.1e-25	1484	1499	1262	851	1056	971	unchanged
SYT14	-1.15644	4.22e-45	684	713	572	1885	1590	1361	down	0.97561	5.94e-47	1496	1412	1207	610	776	786	unchanged
SERTAD4-AS1	0.00671303	0.965574	190	201	166	270	219	135	unchanged	-0.367356	0.100924	60	85	73	82	115	97	unchanged
SERTAD4	0.101404	0.207129	1469	1498	1230	1712	1589	1052	unchanged	-0.0852773	0.256733	788	859	734	764	926	933	unchanged
HHAT	-0.327243	0.0110636	285	267	224	474	372	248	unchanged	0.754313	7.45e-08	276	274	272	146	179	183	unchanged
KCNH1	-3.06697	5.66e-122	103	109	83	1032	924	763	down	0.626281	0.240028	15	14	24	14	12	10	unchanged
RCOR3	0.00445908	0.944032	1858	1943	1768	2618	1991	1598	unchanged	0.0505635	0.275946	2158	2169	1817	1795	2312	2052	unchanged
TRAF5	-0.682766	7.92e-16	555	574	504	1172	984	759	unchanged	0.858964	1.63e-49	2080	2016	1669	1004	1144	1139	unchanged
LINC00467	0.188074	0.412645	92	95	68	118	70	63	unchanged	-0.181024	0.304406	113	140	103	125	153	140	unchanged
RD3	0.709149	0.571978	6	4	1	3	0	4	unchanged	1.08684	0.312509	8	5	2	3	1	3	unchanged
SLC30A1	0.715681	6.63e-45	5798	6122	5230	4684	3907	3019	unchanged	0.0765704	0.0378803	3987	4095	3404	3339	4119	3838	unchanged
LINC01693	-3.17253	0.198827	0	0	0	3	3	0	unchanged	3.95045	0.0397413	2	2	4	0	0	0	unchanged
NEK2	0.165783	0.00617367	4041	4024	3538	5100	3734	2802	unchanged	0.0845494	0.0876022	2155	2297	1853	1705	2370	2111	unchanged
LOC91548	1.76842	0.303987	0	3	6	0	3	0	unchanged	1.82566	0.63312	0	2	0	0	0	0	unchanged
LPGAT1	-0.0378811	0.474579	6484	6523	5430	8336	6958	5648	unchanged	-0.115203	0.00656504	3620	3438	2790	3300	3947	3783	unchanged
LPGAT1-AS1	1.09448	0.788527	1	0	0	0	0	0	unchanged	-0.910202	0.823487	0	0	0	0	0	1	unchanged
INTS7	0.0261455	0.63868	2669	2758	2320	3426	2813	2214	unchanged	-0.0304817	0.578456	1858	1752	1419	1488	1949	1890	unchanged
DTL	-0.389132	2.12e-13	3131	3238	2661	5333	4318	3473	unchanged	-0.309763	9.33e-13	2653	2557	2278	2787	3534	3324	unchanged
RPL21P28	0.190491	0.740684	13	16	9	18	8	11	unchanged	1.05265	0.195986	2	19	9	4	5	6	unchanged
MIR3122	-2.81801	0.172128	0	0	1	0	1	6	unchanged	1.71937	0.336996	2	1	3	0	1	1	unchanged
LINC02608	2.24255	0.160418	3	3	3	0	1	1	unchanged	-0.78241	0.498269	1	4	2	1	8	4	unchanged
PPP2R5A	0.16625	0.0147851	1662	1669	1476	2090	1534	1183	unchanged	-0.320745	4.25e-09	1421	1375	1229	1501	1941	1785	unchanged
SNORA16B	-0.0416942	0.97597	4	1	2	0	2	5	unchanged	0.304251	0.781349	5	5	1	3	4	2	unchanged
PACC1	-0.116888	0.178305	769	758	701	1175	898	644	unchanged	0.37001	0.000966112	415	395	326	292	312	303	unchanged
NENF	-0.176627	0.0481249	1129	1198	1013	1989	1238	1037	unchanged	-0.0141922	0.849068	836	810	751	758	906	850	unchanged
ATF3	0.348906	8.32e-14	7842	8061	6694	8142	6388	5194	unchanged	-0.694888	1.57e-14	434	388	351	581	733	657	unchanged
FAM71A	0.566189	0.416033	6	15	9	11	8	4	unchanged	-3.13948	0.0734644	1	0	0	2	4	4	unchanged
BATF3	-0.826364	4.94e-07	123	130	114	281	271	173	unchanged	-0.147762	0.19084	319	337	244	298	369	364	unchanged
NSL1	-0.00384816	0.950226	1912	1985	1711	2689	1982	1614	unchanged	0.0420354	0.517693	1737	1892	1276	1429	1752	1731	unchanged
TATDN3	0.141859	0.211196	509	499	454	692	479	331	unchanged	0.214828	0.0313992	460	462	396	319	437	426	unchanged
SPATA45	4.45898	0.0229738	8	0	3	0	0	0	unchanged	1.25418	0.308179	3	2	6	1	2	2	unchanged
FLVCR1-DT	-0.105708	0.553692	150	167	122	256	145	131	unchanged	-0.274763	0.350322	41	78	40	46	92	63	unchanged
FLVCR1	-0.1506	0.0179242	1486	1502	1284	2192	1740	1354	unchanged	-0.46597	1.54e-07	543	477	428	604	813	662	unchanged
VASH2	-0.430477	0.000132815	304	313	286	567	424	365	unchanged	-0.198899	0.170669	253	289	178	271	261	313	unchanged
ANGEL2	0.122861	0.0572168	1785	1790	1615	2266	1691	1372	unchanged	0.117891	0.0836723	986	1061	827	762	1036	953	unchanged
RPS6KC1	0.314216	5.96e-07	2867	2825	2448	2847	2422	1974	unchanged	0.170341	0.00248267	1716	1727	1410	1372	1568	1519	unchanged
PROX1	0.198118	0.243118	180	174	127	180	160	123	unchanged	-1.15128	5.58e-05	28	39	27	66	79	71	down
SMYD2	-0.203048	0.000610887	2187	2324	1936	3562	2693	2054	unchanged	0.317726	3.86e-11	2300	2476	1956	1641	2050	1908	unchanged
PTPN14	-0.150933	0.0550913	5076	5346	4239	6480	6059	5215	unchanged	0.532991	2.37e-78	19725	18800	16603	11407	14695	13508	unchanged
CENPF	0.310038	0.0287201	46352	46667	36969	39494	40216	33941	unchanged	0.123279	4.91e-05	29577	27587	24678	22916	28329	26766	unchanged
KCNK2	0.694635	0.0839148	33	34	23	24	18	19	unchanged	2.80838	1.67e-59	408	375	275	45	59	52	up
KCTD3	0.0413756	0.436164	4469	4494	3739	5516	4612	3573	unchanged	0.153323	0.00215559	2772	2624	2367	2212	2694	2338	unchanged
USH2A	0.0673185	0.909609	11	10	15	23	8	9	unchanged	-0.571531	0.566165	3	6	1	4	4	7	unchanged
ESRRG	0.356527	0.144253	90	85	70	69	79	61	unchanged	NA	NA	NA	NA	NA	NA	NA	NA	NA
GPATCH2	0.113088	0.128419	1377	1287	1214	1650	1275	1069	unchanged	-0.0637939	0.382185	826	807	677	741	883	877	unchanged
SPATA17	-0.427658	0.324121	17	18	16	33	26	18	unchanged	0.491381	0.557209	7	13	2	3	7	6	unchanged
SPATA17-AS1	-0.533084	0.871744	1	0	0	2	0	0	unchanged	NA	NA	NA	NA	NA	NA	NA	NA	NA
RRP15	-0.317491	1.34e-05	2042	2195	1696	3742	2546	2020	unchanged	0.381842	5.4e-11	1536	1581	1321	1075	1290	1165	unchanged
TGFB2-AS1	-0.0815185	0.93436	2	5	4	5	5	3	unchanged	0.211479	0.790842	6	10	6	11	6	2	unchanged
TGFB2	0.557605	2.83e-19	3607	3673	3063	3025	2602	2132	unchanged	1.32209	2.5e-102	1804	1776	1467	599	801	696	up
MIR548F3	0.68188	0.329441	11	13	6	6	7	7	unchanged	-1.80323	0.201641	2	0	1	3	5	3	unchanged
LYPLAL1-DT	0.269538	0.716463	10	9	5	13	7	3	unchanged	0.296264	0.709432	6	9	7	5	12	2	unchanged
LYPLAL1	0.0248649	0.801618	550	561	457	764	554	412	unchanged	0.377839	0.000311676	449	512	381	301	377	392	unchanged
LYPLAL1-AS1	2.27373	0.168666	4	4	1	1	0	1	unchanged	0.760698	0.65526	2	1	2	2	1	0	unchanged
ZC3H11B	0.315527	0.0288494	225	226	191	237	193	145	unchanged	-0.169014	0.312424	183	167	115	167	170	199	unchanged
EPRS1	-0.394171	2.19e-17	11008	11835	9768	19127	15795	12599	unchanged	0.0133158	0.591175	15054	15107	12380	12960	16201	14524	unchanged
BPNT1	-0.107502	0.12508	1663	1901	1567	2720	1974	1513	unchanged	0.10217	0.0506719	2193	2241	1804	1753	2098	2166	unchanged
IARS2	-0.000889546	0.984159	11167	11404	10102	15069	11941	9443	unchanged	0.128218	0.000128676	5635	5883	4764	4581	5758	5108	unchanged
MIR215	1.20983	0.375417	5	6	0	1	3	1	unchanged	0.448889	0.816031	2	2	0	0	1	2	unchanged
[truncated: 22,302 more rows]

## Sheet: S3. log2FC>6
	H4													42MGBA
Gene Symbol	LOG2FC(MUT/WT)	PVALE	MUT	MUT	MUT	WT	WT	WT	Type	grouped by |Log2FC|			Gene Symbol	LOG2FC(MUT/WT)	PVALE	MUT	MUT	MUT	WT	WT	WT	Type	grouped by |Log2FC|
MAGEC2	13.7404	2.44e-31	2305	2500	2100	0	0	0	up	>10			ABCC9	12.2788	2.58e-25	903	980	774	0	0	0	up	>10
PAGE5	11.0647	1.07e-20	380	379	322	0	0	0	up	>10			MGST1	12.2516	2.91e-25	1725	1891	1465	1	0	0	up	>10
NAA11	10.9701	2.36e-20	342	378	294	0	0	0	up	>10			SGCD	11.8951	7.9e-24	709	738	590	0	0	0	up	>10
MAGEA12	10.8991	4.44e-20	297	356	309	0	0	0	up	>10			DSG2	11.0732	9.13e-21	402	394	353	0	0	0	up	>10
LINC01419	10.3113	7.55e-46	1527	1579	1452	0	0	4	up	>10			KRT14	10.1393	5.68e-87	2949	3276	2483	4	2	2	up	>10
ARMCX6	9.98719	6.54e-17	198	164	150	0	0	0	up	8-10			DSCAM	9.54944	1.34e-20	498	505	439	1	0	1	up	8-10
LINC01287	9.28976	1.25e-14	102	103	109	0	0	0	up	8-10			SERPINB7	9.51554	8.8e-30	749	679	677	0	1	2	up	8-10
TMPRSS15	9.12119	4.65e-14	101	81	97	0	0	0	up	8-10			EPHA3	9.26554	1.52e-14	146	108	78	0	0	0	up	8-10
IFNLR1	9.047	7.87e-14	97	107	65	0	0	0	up	8-10			LRATD1	8.78594	4.25e-13	85	96	57	0	0	0	up	8-10
LINC02241	8.98578	1.18e-13	81	82	91	0	0	0	up	8-10			GPC6	8.56461	8.85e-62	1005	1039	873	3	1	4	up	8-10
LINC01687	8.82724	3.97e-13	91	86	54	0	0	0	up	8-10			GRIK2	8.28872	1.16e-15	222	214	168	0	0	2	up	8-10
LINC00664	8.80416	4.17e-13	85	70	70	0	0	0	up	8-10			AGTR1	8.21212	2.48e-11	71	45	43	0	0	0	up	8-10
MIR548XHG	8.28261	1.72e-11	47	68	43	0	0	0	up	8-10			SULF1	7.79751	1.31e-10	88	65	77	0	0	1	up	6-8
ARHGEF35	8.07029	6.69e-11	52	47	37	0	0	0	up	8-10			LCE2A	7.6863	7.07e-10	34	43	33	0	0	0	up	6-8
VAMP5	7.97202	1.28e-10	48	44	35	0	0	0	up	6-8			KCNQ5	7.59048	2.93e-82	922	926	751	2	9	3	up	6-8
SPATC1L	7.96415	5.71e-11	99	65	80	1	0	0	up	6-8			CSRNP3	7.29254	1.46e-08	33	41	12	0	0	0	up	6-8
EPHX2	7.92853	2.04e-10	48	32	42	0	0	0	up	6-8			LINC00417	6.96017	7.46e-08	17	26	23	0	0	0	up	6-8
LINC00308	7.90664	2e-10	46	39	36	0	0	0	up	6-8			SATB1	6.88845	1.86e-15	114	132	96	0	3	0	up	6-8
TMEM179	7.82345	4.01e-10	36	33	44	0	0	0	up	6-8			MAP9	6.84362	7.14e-20	143	155	143	1	0	3	up	6-8
ZNF439	7.81359	3.68e-10	38	37	38	0	0	0	up	6-8			NHLH2	6.68809	3.6e-07	15	23	17	0	0	0	up	6-8
CSAG1	7.78829	1.05e-13	119	153	123	2	0	0	up	6-8			TNFRSF10D	6.66232	0	2638	2814	2261	27	30	22	up	6-8
FGF7	7.75624	4.2e-73	800	828	695	8	3	1	up	6-8			PTPRD-AS1	6.63019	5.78e-07	19	12	21	0	0	0	up	6-8
LINC00993	7.67777	3.1e-10	58	86	58	0	0	1	up	6-8			LOC100507377	6.50852	1.2e-06	20	10	18	0	0	0	up	6-8
RSPO4	7.65904	3.17e-10	74	69	56	0	0	1	up	6-8			CPN2	6.45951	1.24e-06	17	16	14	0	0	0	up	6-8
SLC6A11	7.64859	1.19e-09	32	44	26	0	0	0	up	6-8			SLC6A11	6.4087	2.01e-06	13	23	10	0	0	0	up	6-8
ZDHHC15	7.64343	1.1e-09	33	38	30	0	0	0	up	6-8			KRT9	6.40479	7.14e-25	161	196	134	2	4	0	up	6-8
SYT4	7.64064	1.2e-09	35	30	35	0	0	0	up	6-8			C6orf99	6.35324	2.47e-06	13	13	17	0	0	0	up	6-8
BRINP3	7.5854	5.11e-10	57	75	57	0	0	1	up	6-8			PCSK9	6.35201	4.04e-24	144	151	172	3	3	0	up	6-8
ZNF812P	7.57757	2.12e-09	23	39	34	0	0	0	up	6-8			ACKR1	6.27204	4.06e-06	16	18	8	0	0	0	up	6-8
KIT	7.50871	2.86e-35	340	335	307	1	2	3	up	6-8			PTPRD	6.16207	1.51e-40	265	259	232	2	6	3	up	6-8
MGC4859	7.28291	1.17e-08	26	32	21	0	0	0	up	6-8			TMEM233	6.1446	7.15e-06	13	15	10	0	0	0	up	6-8
SELENBP1	7.15495	1.7e-11	92	102	62	2	0	0	up	6-8			DLX6	6.13785	8.16e-06	11	18	9	0	0	0	up	6-8
FRG2	6.9805	7.47e-08	23	24	17	0	0	0	up	6-8			LINC01929	6.09586	9.9e-06	16	13	8	0	0	0	up	6-8
TMEM132D-AS1	6.97357	3.46e-25	189	215	161	3	0	2	up	6-8			MTARC2	6.07091	1.3e-05	11	8	16	0	0	0	up	6-8
DUSP13	6.8699	2.48e-07	30	21	9	0	0	0	up	6-8			RIMS4	6.06413	1.25e-05	11	9	15	0	0	0	up	6-8
ZNF99	6.84064	1.72e-07	21	21	16	0	0	0	up	6-8			NDNF	6.02038	3.35e-08	40	41	43	0	0	2	up	6-8
HEPH	6.84002	2.28e-55	445	441	354	3	4	5	up	6-8			RPS6KA6	6.01646	7.22e-15	88	73	86	1	2	1	up	6-8
LRRTM4	6.82255	4.22e-15	110	111	85	1	1	1	up	6-8			MED15P9	-6.16364	1.27e-06	0	0	1	26	31	23	down	6-8
TESPA1	6.7803	5.54e-08	36	39	33	1	0	0	up	6-8			GPR88	-6.42021	2.5e-06	0	0	0	9	32	10	down	6-8
MGAM	6.76594	4.02e-07	20	27	9	0	0	0	up	6-8			PTCHD1	-6.51469	3.58e-134	16	10	7	858	1172	1106	down	6-8
LINC01822	6.75639	3.19e-07	16	25	14	0	0	0	up	6-8			LAMP3	-6.5954	5.48e-07	0	0	0	18	16	21	down	6-8
TMEM132C	6.71731	3.72e-07	21	16	16	0	0	0	up	6-8			CXCR4	-6.60359	5.21e-10	0	0	2	60	66	76	down	6-8
CDO1	6.703	4.26e-07	17	15	20	0	0	0	up	6-8			ANKK1	-6.72016	6.59e-08	0	1	0	31	51	37	down	6-8
CYB5A	6.69287	4.87e-10	52	82	52	1	1	0	up	6-8			MIR4635	-6.89634	2.45e-08	0	0	1	43	52	38	down	6-8
C16orf54	6.62884	8.33e-31	189	242	197	0	2	5	up	6-8			MMP7	-7.37362	5.86e-237	18	11	15	2280	2795	2485	down	6-8
ZFP3	6.51626	1.7e-06	8	21	17	0	0	0	up	6-8			GUCY1A1	-8.05667	2.32e-11	1	0	0	82	101	115	down	8-10
ZC3HAV1L	6.5123	1.87e-09	67	40	56	0	2	0	up	6-8
LINC00473	6.47898	1.83e-17	122	106	93	1	2	1	up	6-8
FMO3	6.47897	2.44e-09	52	47	58	2	0	0	up	6-8
RBP1	6.45716	2.12e-09	51	57	49	1	1	0	up	6-8
MPZL2	6.44255	2.43e-09	56	49	50	1	1	0	up	6-8
CDHR1	6.39239	5.26e-09	36	57	55	2	0	0	up	6-8
LOC401478	6.36677	3.13e-06	19	14	9	0	0	0	up	6-8
LINC01695	6.3537	3.07e-06	11	15	15	0	0	0	up	6-8
LOC102723753	6.33187	4.24e-06	9	21	11	0	0	0	up	6-8
STEAP4	6.30232	8.64e-07	19	29	29	1	0	0	up	6-8
LINC02147	6.22742	6.74e-06	9	18	11	0	0	0	up	6-8
AFF2	6.21666	7.96e-06	9	20	9	0	0	0	up	6-8
LINC01224	6.20666	3.98e-12	70	72	55	3	0	0	up	6-8
LOC440173	6.1588	9.06e-06	9	15	12	0	0	0	up	6-8
NHLRC1	6.14594	1.49e-05	15	5	15	0	0	0	up	6-8
RMST	6.11843	8.25e-12	75	62	50	2	0	1	up	6-8
PCK1	6.06125	2.84e-06	23	18	24	0	1	0	up	6-8
RGS18	6.05212	3.42e-307	2136	2070	1799	42	39	20	up	6-8
SERPINB3	6.02929	1.75e-05	14	10	9	0	0	0	up	6-8
CDX1	-6.11298	8.45e-06	0	0	0	14	17	11	down	6-8
FAM30A	-6.36743	2.89e-06	0	0	0	11	19	18	down	6-8
ONECUT3	-8.47023	1.63e-12	0	1	0	171	151	104	down	6-8

## Sheet: S4. Higher in STAG2-mutant
	H4									42MGBA
Gene Symbol	LOG2FC(MUT/WT)	PVALE	MUT	MUT	MUT	WT	WT	WT	Type	LOG2FC(MUT/WT)	PVALE	MUT	MUT	MUT	WT	WT	WT	Type
LINC01767	4.16792	0.000815323	14	8	11	0	1	1	up	5.08945	0.000221109	15	14	7	0	1	0	up
PLPP3	1.23269	1.53e-47	1178	1204	950	667	528	387	up	3.23018	0	4648	4785	3771	391	567	503	up
FYB2	4.33079	0.00538798	13	4	3	1	0	0	up	4.1435	0.000791085	9	12	13	1	0	1	up
SGIP1	2.38367	6.25e-14	86	127	78	34	16	13	up	4.61128	0.0015514	14	8	4	0	0	1	up
RYR2	2.9146	2.88e-111	903	854	700	124	126	108	up	4.85917	0.000580774	14	6	10	1	0	0	up
LRP1B	2.90342	1.98e-102	768	813	608	111	113	97	up	3.31829	3.93e-05	17	17	23	3	3	0	up
TNS1	1.1995	1.94e-06	116	132	125	50	61	64	up	5.61733	3.37e-88	497	523	445	10	10	11	up
LRRN1	1.94386	9.81e-07	41	50	50	15	17	9	up	3.05782	3.6e-12	63	54	51	5	7	9	up
SLC6A11	7.64859	1.19e-09	32	44	26	0	0	0	up	6.4087	2.01e-06	13	23	10	0	0	0	up
CAND2	2.31153	2.16e-14	123	102	90	36	13	22	up	2.32169	5.19e-08	39	53	47	8	9	12	up
LRIG1	1.24912	2.52e-23	425	433	361	247	174	151	up	1.38803	2.27e-72	1234	1154	955	388	475	460	up
EPHA3	1.99798	6.82e-23	213	215	189	55	59	55	up	9.26554	1.52e-14	146	108	78	0	0	0	up
LSAMP	1.57189	2.5e-80	1380	1467	1264	593	530	410	up	4.39673	1.32e-08	38	36	27	1	4	0	up
AGTR1	5.10283	0.00134719	4	5	8	0	0	0	up	8.21212	2.48e-11	71	45	43	0	0	0	up
NLGN1	1.08955	1.43e-42	2630	2784	2274	1460	1438	1077	up	4.47492	3.46e-110	593	524	492	30	25	20	up
NSG1	1.14153	1.48e-08	135	169	140	102	69	55	up	2.14916	8.51e-05	37	31	18	3	6	11	up
HS3ST1	1.3848	7.62e-05	51	60	42	24	18	22	up	3.6913	7.06e-05	24	15	12	2	0	2	up
UNC5C	1.4587	1.24e-57	4437	4511	3605	1728	1803	1443	up	4.47994	0.00944692	6	3	3	0	0	0	up
CCDC152	4.10884	4.15e-10	35	59	29	5	2	1	up	4.10056	3.49e-61	281	343	249	10	25	18	up
CDO1	6.703	4.26e-07	17	15	20	0	0	0	up	2.92832	1.6e-15	92	96	59	15	9	9	up
LOX	1.29855	1.08e-126	10840	11310	9666	5591	4894	3830	up	2.12671	0	33568	33762	27928	6520	8315	7801	up
RELN	4.54997	4.96e-06	26	22	15	2	0	1	up	5.46856	0.000217584	8	11	5	0	0	0	up
MGAM	6.76594	4.02e-07	20	27	9	0	0	0	up	4.1827	0.0056719	6	8	5	0	0	1	up
SULF1	3.81001	0.000133814	19	10	18	4	0	0	up	7.79751	1.31e-10	88	65	77	0	0	1	up
CRISPLD1	1.41905	1.79e-167	6127	6514	5438	3181	2479	1892	up	3.15499	0.00249173	12	10	11	0	4	0	up
ENPP2	1.87538	5.86e-254	5070	5262	4610	1887	1479	1176	up	1.44169	8.07e-272	5994	5852	5060	1966	2317	2168	up
PTPRD	1.49007	1.4e-32	915	947	775	338	410	279	up	6.16207	1.51e-40	265	259	232	2	6	3	up
ADAMTSL1	1.10674	5.91e-29	3130	2915	2288	1472	1518	1221	up	1.50625	1.68e-13	157	186	148	44	62	74	up
CA9	2.00134	9.4e-36	327	368	275	116	96	59	up	2.11459	4.05e-29	240	236	194	45	70	46	up
ROR2	1.31267	1e-15	253	258	237	126	127	82	up	3.60118	1.16e-111	578	592	448	39	49	50	up
PTGES	1.37124	4.43e-67	1441	1553	1242	798	570	462	up	1.58961	3.24e-40	505	572	425	136	188	194	up
HEPH	6.84002	2.28e-55	445	441	354	3	4	5	up	5.1268	2.81e-10	43	48	43	0	0	4	up
HS6ST2	1.09175	2.51e-21	517	565	422	343	251	194	up	2.35262	4.65e-32	215	234	197	31	51	50	up
MAGEA12	10.8991	4.44e-20	297	356	309	0	0	0	up	5.51551	0.000197859	8	13	4	0	0	0	up
RENBP	1.77465	0.00817785	18	13	14	8	4	3	up	1.5334	1.02e-07	83	81	93	36	28	28	up
CELF2	1.11532	1.38e-16	341	347	301	200	165	141	up	4.09003	3.71e-80	462	384	320	19	31	21	up
CDHR1	6.39239	5.26e-09	36	57	55	2	0	0	up	4.62656	0.00630358	6	2	5	0	0	0	up
C11orf96	2.52182	1.72e-51	419	367	319	96	74	46	up	4.69094	1.47e-229	1225	1155	1001	40	57	39	up
TMEM151A	1.77705	0.00548655	13	20	16	7	5	4	up	2.08215	9.3e-07	38	50	41	7	15	10	up
C11orf87	5.81896	6.97e-05	6	17	6	0	0	0	up	2.95723	2.68e-15	81	72	70	7	12	11	up
GRAMD1B	2.69413	4.03e-224	2027	2193	1682	400	348	263	up	2.19424	7.54e-155	1578	1436	1391	294	384	325	up
PDE3A	2.6497	1.43e-175	1349	1482	1204	280	249	185	up	4.2897	3.94e-51	253	229	214	11	13	13	up
ABCC9	1.95142	0.00214837	16	22	17	6	8	2	up	12.2788	2.58e-25	903	980	774	0	0	0	up
TAFA2	2.47001	5.41e-36	317	343	256	84	75	28	up	2.80629	2.05e-05	24	26	18	4	4	2	up
RASSF9	1.14942	0.000276677	58	95	68	32	50	27	up	1.53457	0.00822174	19	32	12	7	5	10	up
TMEM233	5.59112	1.05e-09	40	46	43	1	2	0	up	6.1446	7.15e-06	13	15	10	0	0	0	up
TMEM132B	1.96668	5.03e-109	1485	1572	1309	459	433	341	up	1.25872	6.39e-208	5554	5381	4571	2030	2390	2292	up
LINC01303	1.38682	1.75e-05	80	61	74	26	29	34	up	1.76304	3.33e-11	123	120	71	28	35	32	up
FLJ22447	1.14317	4.68e-22	520	531	405	284	251	194	up	3.93403	2.11e-205	1062	1009	912	56	73	74	up
FGF7	7.75624	4.2e-73	800	828	695	8	3	1	up	2.81349	3.04e-147	896	917	802	107	140	140	up
APOE	2.39586	2.84e-09	71	70	46	25	12	4	up	2.77451	4.36e-95	635	734	519	100	95	89	up
NKG7	1.39695	0.00956661	20	29	23	21	6	5	up	1.39926	0.000760783	30	47	36	18	13	13	up
ZNF610	1.40897	0.0013492	24	41	38	22	11	11	up	1.2107	4.93e-13	250	320	186	97	134	106	up
IL11	1.0127	2.34e-38	1360	1503	1171	958	694	577	up	2.48359	5.88e-63	429	464	433	68	103	77	up
SLC52A3	3.59704	0.00673714	7	7	9	0	0	2	up	4.14747	0.00751631	11	6	2	1	0	0	up
FERMT1	1.10351	0.000368376	88	73	45	37	41	27	up	3.52658	3.99e-112	592	570	487	37	64	48	up
NTNG1	1.9228	3.48e-31	297	338	258	93	90	76	up	4.73982	4.18e-33	459	534	358	21	8	22	up
GCSAML	5.66469	0.000133234	13	9	4	0	0	0	up	5.22678	0.000587539	6	8	6	0	0	0	up
LRATD1	2.04587	6.24e-106	1234	1213	1060	359	320	261	up	8.78594	4.25e-13	85	96	57	0	0	0	up
LINC01914	1.50417	3.21e-06	78	86	58	51	25	14	up	1.05695	0.000343721	87	59	73	28	53	30	up
ST8SIA4	5.36151	0	12334	12949	10983	395	320	266	up	2.42782	0.00539035	11	10	14	0	3	4	up
ITK	3.72814	0.00707737	8	11	4	2	0	0	up	3.60877	3.39e-28	149	144	98	10	11	12	up
RIMS1	4.32265	2.26e-52	286	263	212	27	9	7	up	4.60785	0.00599002	5	4	4	0	0	0	up
ZNF727	4.51942	6.15e-73	372	336	321	17	22	11	up	5.02521	3.63e-37	180	202	152	5	7	5	up
DLX5	1.25256	0.00910462	36	33	19	17	7	16	up	1.71793	2.44e-07	62	65	65	20	27	14	up
IL1RAPL2	3.50356	0.000157966	21	11	19	0	5	0	up	4.90964	0.00230045	8	3	5	0	0	0	up
MMP3	4.06416	0	3388	3484	2922	271	210	171	up	3.51394	0	30692	32322	25694	2368	3018	2666	up
MMP12	3.03021	6.9e-08	46	34	24	5	5	4	up	2.84108	0.000646429	12	9	25	1	3	3	up
LINC00417	1.01586	2.54e-05	93	112	113	86	54	39	up	6.96017	7.46e-08	17	26	23	0	0	0	up
LINC00408	1.46831	3.38e-08	110	105	78	41	49	27	up	4.32779	0.000762333	12	27	2	1	0	1	up
ZNF208	2.77127	2.96e-20	120	137	122	16	18	26	up	3.77347	3.06e-97	480	497	397	36	38	30	up
ZNF257	2.30896	6.92e-22	140	156	153	42	29	30	up	1.0576	6.01e-09	183	179	149	62	99	95	up
ZNF676	2.52965	1.05e-08	54	55	36	7	9	11	up	5.84916	3.47e-05	9	14	8	0	0	0	up
MIR548XHG	8.28261	1.72e-11	47	68	43	0	0	0	up	5.38761	0.000383724	7	13	3	0	0	0	up

## Sheet: S5. Lower in STAG2-mutant
	H4									42MGBA
Gene Symbol	LOG2FC(MUT/WT)	PVALE	MUT	MUT	MUT	WT	WT	WT	Type	LOG2FC(MUT/WT)	PVALE	MUT	MUT	MUT	WT	WT	WT	Type
PRDM16	-1.05324	7.26e-20	400	409	303	906	881	731	down	-1.40001	9.52e-215	1660	1564	1395	3591	4783	4306	down
HTR1D	-2.47451	1.97e-09	8	11	9	72	60	42	down	-1.37175	3.73e-05	14	31	26	57	73	62	down
KIAA1522	-1.01848	1.97e-75	2503	2713	2133	6764	5335	4409	down	-1.1688	2.29e-279	4548	4358	3601	8410	11110	9668	down
CITED4	-1.60807	0.00438155	4	11	7	25	32	17	down	-3.90286	1.27e-05	2	0	2	17	27	19	down
PTPRF	-2.29797	4.15e-203	4298	4197	3553	23658	22430	18680	down	-1.41657	0	3998	3795	3255	9021	11411	10164	down
ARHGAP29	-1.05749	1.03e-38	757	894	724	2134	1794	1526	down	-1.39467	0	6823	6576	5589	15244	18914	17604	down
DNM3OS	-2.60609	1.34e-302	487	502	431	3903	3189	2518	down	-1.40331	2.65e-256	1859	1875	1540	4223	5228	5009	down
PLEKHA6	-1.44783	3.72e-43	390	360	271	1183	1043	840	down	-2.80944	4.33e-199	177	184	142	1060	1368	1229	down
NUAK2	-1.60411	6.42e-16	59	73	46	249	187	163	down	-1.48328	1.43e-16	70	89	59	187	242	202	down
PLXNA2	-1.37936	8.77e-35	460	476	426	1346	1358	1159	down	-1.54331	0	2644	2436	2215	6422	8124	7542	down
ACTN2	-1.20128	0.000135847	24	36	23	100	72	44	down	-3.49839	0.000182402	2	1	1	12	17	18	down
RASGRP3	-2.45908	1.12e-54	90	66	74	603	433	377	down	-1.90265	7.06e-20	54	45	37	161	199	166	down
EFEMP1	-3.7484	1e-115	48	59	38	985	689	518	down	-4.80462	2.2e-106	21	15	23	459	616	644	down
AFF3	-1.64647	5.36e-35	180	184	138	643	564	512	down	-3.92311	4.67e-214	65	71	71	957	1213	1093	down
SH3RF3-AS1	-2.15179	7.68e-25	52	64	66	288	308	282	down	-1.13864	1.03e-31	336	341	350	706	888	764	down
SH3RF3	-1.98452	4.29e-112	387	377	304	1839	1582	1253	down	-1.11515	7.14e-151	1984	1902	1581	3485	4678	4139	down
TMEM158	-1.30848	1.62e-86	1369	1437	1227	4957	3555	2723	down	-1.77073	9.8e-159	585	546	464	1567	2129	1962	down
PDZRN3	-1.63572	7.86e-51	303	250	261	1152	983	695	down	-1.27186	5.23e-191	1776	1789	1393	3517	4687	4218	down
C3orf80	-2.18949	5.69e-14	36	19	22	194	105	99	down	-1.97191	8.23e-19	51	53	32	198	184	162	down
P3H2	-2.43319	0	974	1042	801	6976	5596	4346	down	-2.46086	1.3e-112	140	174	117	719	912	826	down
CLDN1	-3.11143	2.16e-09	9	2	5	78	50	31	down	-3.65584	0.00611949	0	2	0	5	8	13	down
FAM43A	-1.13682	1.63e-48	656	653	597	1930	1591	1163	down	-1.55169	9.66e-259	1423	1558	1226	3749	4810	4235	down
CYTL1	-1.34698	1.26e-82	921	890	832	3228	2403	1903	down	-1.04641	9.77e-105	1572	1613	1312	2749	3463	3422	down
SORCS2	-1.72389	5.77e-12	27	41	42	164	137	105	down	-3.14097	3.54e-170	124	106	94	832	1075	1060	down
IGFBP7	-1.71315	5.05e-156	2168	2318	1973	10679	7402	5783	down	-1.28628	7.34e-222	1986	1940	1612	3970	5268	4792	down
HHIP	-2.00466	2.13e-12	30	21	22	120	113	90	down	-2.3091	2.95e-13	26	16	11	78	102	91	down
PDGFC	-1.163	3.31e-54	790	846	723	2606	1883	1446	down	-1.42957	3.51e-196	1560	1666	1221	3462	4694	4270	down
GASK1B	-1.63638	2.28e-52	288	238	231	1083	884	661	down	-1.9343	3.47e-05	8	10	9	23	48	38	down
NKD2	-1.90951	6.49e-71	212	247	236	1241	974	716	down	-5.54732	0	56	48	67	2290	3252	2802	down
ADRA1B	-1.82122	6.13e-05	14	10	6	49	35	33	down	-2.31879	2.37e-45	74	73	47	301	356	341	down
EDN1	-3.65776	0	193	227	206	3796	2961	2122	down	-1.94311	8.61e-229	694	672	551	2101	2874	2688	down
CD24	-1.55038	3.78e-201	2832	3004	2547	11609	9067	6803	down	-2.25966	0	731	805	691	3214	3962	3897	down
STEAP1B	-1.86433	8.52e-07	13	16	13	77	60	36	down	-2.46887	4.08e-06	4	5	8	24	44	32	down
IL6	-1.301	8.4e-37	328	411	334	1305	893	763	down	-3.22675	2.17e-193	113	116	112	976	1176	1161	down
EEPD1	-1.21475	1.86e-40	378	410	354	1261	977	730	down	-1.33473	2.64e-21	139	153	135	292	478	359	down
ADCY1	-1.55871	1.86e-58	1145	1204	961	3689	3750	3154	down	-1.38708	1.69e-144	1490	1276	1184	3087	4109	3549	down
LRRC17	-1.2886	1.76e-40	435	421	362	1490	1090	774	down	-4.73143	0	69	80	52	1646	1939	1935	down
EPHB6	-1.12978	1.04e-17	203	203	141	526	442	354	down	-1.0921	1.37e-57	889	927	630	1607	2030	1745	down
ADGRA2	-1.07151	2.13e-55	1565	1631	1321	4030	3560	2872	down	-1.08386	3.49e-99	1273	1289	1067	2360	3041	2582	down
RGS20	-1.69462	1.43e-14	63	70	34	278	190	138	down	-1.65425	1.86e-10	35	33	26	90	122	95	down
PAG1	-2.09609	1.43e-130	416	442	339	2203	1870	1567	down	-2.16851	1.71e-114	232	223	198	942	1057	1037	down
SLC1A1	-1.62377	3.05e-37	180	187	132	675	603	427	down	-2.72304	0	477	519	382	2696	3563	3180	down
FRMD3	-1.56486	7e-14	49	61	48	201	170	145	down	-3.13886	3.48e-39	16	29	29	219	234	223	down
DAPK1	-1.87156	1.87e-89	500	594	453	2297	2166	1744	down	-2.06399	5.83e-27	69	52	40	209	271	216	down
SVEP1	-3.44074	5.15e-56	216	283	207	2715	2867	2648	down	-1.48741	1.74e-130	1114	963	986	2587	3329	3033	down
STAG2	-2.34561	1.11e-255	1340	1303	1051	7989	7076	5625	down	-2.04973	0	1644	1535	1296	5650	6846	6690	down
MIR1915HG	-1.03948	5.32e-15	220	202	218	582	539	352	down	-1.61715	9.57e-71	299	384	292	870	1204	1039	down
BICC1	-1.5346	2.82e-108	1056	1198	927	3995	3495	2699	down	-2.0119	0	2302	2182	1968	7914	9867	9237	down
ANK3	-1.43479	1.09e-54	1155	1253	918	3524	3418	2848	down	-1.1161	2.27e-10	89	89	71	170	212	177	down
ZNF365	-1.45696	6.03e-40	243	235	205	858	649	574	down	-1.43504	1.11e-62	335	333	287	787	976	916	down
EGR2	-1.24967	1.16e-109	1616	1712	1465	5340	4070	3302	down	-1.45234	0.00244451	9	17	8	17	46	35	down
COL13A1	-1.42982	1.89e-46	279	294	245	1011	781	657	down	-1.23189	1.71e-102	944	1045	793	1940	2603	2240	down
GOLGA7B	-1.12365	6.46e-09	94	69	72	245	193	137	down	-1.36164	1.05e-10	50	61	66	148	181	146	down
NANOS1	-1.06052	7.92e-15	150	173	160	483	356	289	down	-2.46864	0	525	521	421	2361	3135	2937	down
GALNT18	-1.3594	5.76e-54	524	673	534	2085	1540	1319	down	-1.57806	2.62e-102	460	464	367	1116	1519	1369	down
CD82	-1.37639	1.54e-127	2033	2029	1788	7345	5441	4243	down	-1.34604	1.99e-137	960	966	815	2058	2761	2425	down
TSPAN18	-1.11783	0.000101227	43	36	25	89	95	64	down	-1.6104	2.03e-11	42	34	38	100	146	118	down
CCND1	-1.16469	1.99e-146	12699	12903	11117	36773	30687	23955	down	-1.57958	0	6155	6146	5048	15841	19762	18139	down
ARHGAP20	-1.17311	1.63e-15	209	244	145	529	537	405	down	-2.31723	4.83e-71	116	109	107	535	578	599	down
PKNOX2	-5.03034	1.75e-28	3	4	6	172	158	137	down	-4.69404	2.09e-13	3	4	0	46	88	55	down
ADAMTS15	-2.03339	2.71e-99	285	296	242	1468	1213	1039	down	-1.72278	5.39e-212	771	760	636	2142	2760	2522	down
MGP	-1.40049	3.63e-68	912	1047	868	3812	2528	2067	down	-2.99852	0.0029569	0	1	3	11	14	9	down
KRT80	-2.5713	0	874	929	826	7037	5782	4558	down	-1.74015	4.34e-135	507	489	374	1371	1794	1578	down
KRT7	-1.44398	2.35e-06	30	34	20	124	64	68	down	-1.26064	9.93e-18	122	131	101	279	304	292	down
KRT7-AS	-1.9586	0.00378051	2	4	7	21	23	13	down	-1.5264	1.23e-07	30	34	19	66	103	79	down
KRT86	-1.47015	1.98e-22	135	124	135	572	374	292	down	-1.93489	3.06e-48	117	140	115	448	584	446	down
KRT81	-1.10156	5.53e-42	2873	2699	2226	8556	6193	4194	down	-1.32401	2.29e-163	1465	1491	1100	3095	3871	3535	down
PPM1H	-1.39976	4.37e-31	225	273	219	815	645	620	down	-3.07205	1.5e-61	46	33	57	352	474	373	down
RPSAP52	-1.76285	1.49e-06	17	22	10	65	64	52	down	-1.36753	0.00780227	8	12	7	23	30	19	down
SYT1	-1.19506	6.12e-91	1719	1808	1478	5055	4290	3353	down	-2.52503	6.09e-211	278	253	225	1276	1673	1572	down
BTBD11	-2.39781	9.65e-23	39	25	31	202	207	145	down	-3.6971	7.06e-132	51	53	43	568	736	675	down
SGCG	-1.7036	0.000454548	15	12	4	39	31	38	down	-3.6019	4.39e-53	28	22	17	214	359	277	down
LHFPL6	-1.24743	6.2e-29	241	236	234	798	600	490	down	-1.08715	2.02e-61	671	705	546	1221	1561	1451	down
TMEM255B	-1.31422	6.05e-07	41	39	30	144	96	69	down	-1.30969	2.29e-19	121	114	107	246	333	304	down
LTBP2	-1.37381	1.14e-51	1088	1176	937	3225	3291	2551	down	-1.20651	3.84e-102	1028	977	810	1926	2601	2221	down
EML5	-2.20723	1.19e-22	54	45	43	225	271	215	down	-1.56312	4.21e-05	13	18	18	46	41	63	down
ITGA11	-4.32842	2.15e-228	80	83	71	1886	1763	1498	down	-1.08557	3.69e-227	5388	5108	4628	9674	12356	11343	down
CORO2B	-1.97452	5.28e-16	36	35	29	181	128	126	down	-1.30627	2.43e-30	201	191	175	439	535	481	down
CEMIP	-1.41565	1.1e-25	189	201	177	586	605	468	down	-1.86152	8.32e-188	659	611	478	1959	2455	2159	down
ADAMTS17	-1.55658	4.4e-07	28	25	26	81	89	82	down	-3.73385	4.38e-08	5	3	0	18	44	49	down
ALDH1A3	-2.04473	0	1838	1851	1517	9753	7901	6213	down	-3.93585	1.86e-24	81	63	23	751	947	885	down
LOC101927751	-1.68961	1.43e-25	114	140	81	453	377	350	down	-1.38396	3.99e-22	130	142	109	320	406	304	down
IL32	-1.31151	6.11e-30	286	271	229	993	634	562	down	-3.07844	4.25e-48	34	33	23	214	292	283	down
SYT17	-1.19193	1.89e-07	91	59	49	240	143	128	down	-2.26727	3.36e-07	7	9	10	39	54	38	down
GPRC5B	-1.30685	7.29e-45	345	360	318	1162	902	752	down	-3.06584	2.43e-77	63	45	46	413	477	444	down
IL21R	-1.02366	3.08e-06	64	63	69	180	124	137	down	-1.18243	2.74e-17	130	153	119	258	353	338	down
GNAO1	-1.03242	2.01e-20	342	395	276	860	766	646	down	-1.60153	2.23e-150	689	667	617	1797	2330	2101	down
IL34	-3.53564	0.000329165	0	4	0	17	14	18	down	-2.25329	0.000572142	8	1	4	15	25	25	down
ADAMTS18	-1.73892	2.07e-06	11	22	17	65	65	53	down	-4.19092	0.00622425	0	0	1	2	8	11	down
ZNF469	-3.25332	1.37e-167	177	187	179	2015	1975	1672	down	-1.71193	3.69e-126	482	459	424	1359	1670	1614	down
LOC100287036	-1.19483	1.53e-06	40	48	44	126	103	103	down	-1.92918	4.91e-10	26	26	12	79	82	88	down
GAS7	-1.12786	1.16e-12	125	128	103	337	264	255	down	-1.39428	1.91e-06	23	32	35	71	106	72	down
ITGB3	-2.28241	9.92e-191	1037	1021	786	5798	5113	4271	down	-2.32891	1.76e-40	52	83	52	263	390	325	down
PHOSPHO1	-1.37302	3.36e-07	39	33	61	164	136	92	down	-1.56974	0.000601819	9	13	9	25	39	32	down
NXPH3	-1.246	0.00718211	11	20	8	34	43	24	down	-1.76299	1.04e-07	19	24	13	57	71	68	down
KCNJ2	-1.8278	1.11e-05	14	11	14	47	47	55	down	-2.86053	6.01e-11	9	8	6	60	68	44	down
NOTUM	-2.44273	7.55e-40	49	53	47	379	310	218	down	-2.81327	1.36e-185	166	198	147	1053	1469	1213	down
FHOD3	-1.29154	8.8e-67	810	789	687	2443	2045	1701	down	-1.25064	7.48e-32	255	267	211	470	707	641	down
ZBTB7C	-1.11801	7.28e-16	166	175	140	481	418	269	down	-1.28745	4.46e-06	24	39	41	76	93	97	down
PCSK2	-2.22204	4.12e-17	20	46	26	204	142	130	down	-4.63579	1.44e-21	2	1	9	88	119	107	down
TOX2	-1.04989	2.46e-16	225	216	184	591	524	333	down	-1.53375	4.28e-45	234	221	250	618	793	722	down
BMP7	-1.78719	2.26e-159	787	813	648	3587	2856	2199	down	-1.55414	1.96e-222	1215	1159	1048	3048	3910	3485	down
PMEPA1	-1.37832	4.47e-170	5008	5386	4712	18451	14530	10971	down	-1.40951	0	4652	4951	3955	10672	14093	12641	down
ELFN2	-1.16259	2.38e-46	596	686	528	1783	1484	1214	down	-1.73814	1.41e-118	432	442	366	1274	1501	1508	down
SHISAL1	-1.3135	1.35e-52	1982	2315	1738	5886	5842	4643	down	-1.50116	0	2949	2809	2359	6826	8921	8107	down
CHRNA1	-1.54937	2.85e-05	30	13	15	87	51	52	down	-3.00049	0.00128826	1	3	1	16	19	6	down
PDZRN3-AS1	-1.74198	0.00587829	2	11	5	25	29	13	down	-1.14473	2.19e-06	43	49	45	100	125	90	down
TMEM271	-1.37447	4.91e-09	61	45	37	167	147	99	down	-1.03986	3.51e-36	419	466	351	749	979	908	down
LOC100506178	-2.05504	1.04e-05	11	7	8	52	32	36	down	-3.84713	1.75e-07	3	2	1	25	29	35	down
PTCHD1	-1.23784	1.87e-15	143	160	115	386	362	326	down	-6.51469	3.58e-134	16	10	7	858	1172	1106	down
GFRA1	-2.9447	3.06e-129	135	126	122	1223	1107	918	down	-4.71315	0	400	415	339	9115	11645	10645	down
PSG4	-1.3292	4.7e-28	229	230	240	790	706	472	down	-1.21536	4.65e-61	591	589	460	1209	1483	1247	down

## Sheet: S6.qRT-PCR validation
Gene Symbol	H4				42MGBA
	RNA-seq		qRT-PCR		RNA-seq		qRT-PCR
	Log2FC(MUT/WT)	Fold change	ΔCт	Fold change	Log2FC(MUT/WT)	Fold change	ΔCт	Fold change
COL13A1	-1.43	2.7	-6.24	75.6	-1.23	2.3	-1.02	2
MGP	-1.4	2.6	-1.16	2.2	-3	8	-0.56	1.5
MMP7	-1.51	2.8	-1.3	2.5	-7.37	165.8	-6.45	87.4
AFF3	-1.65	3.1	-1.73	3.3	-3.92	15.2	-3.41	10.6
BTBD11	-2.4	5.3	-2.63	6.2	-3.7	13	-2.98	7.9
EFEMP1	-3.75	13.4	-3.87	14.6	-4.8	27.9	-6.46	88
PKNOX2	-5.03	32.7	-4.84	28.6	-4.69	25.9	-4.9	29.9
ONECUT3	-8.47	354.6	-6.24	75.6	1.01	2	3.19	9.1
MAGEC2	13.74	13685.8	9.96	996	-1.96	3.9	3.7	13
MAGEA12	10.9	1909.7	12.55	5996.9	5.52	45.7	4.86	29
FGF7	7.76	216.2	7.09	136.2	2.81	7	4.99	31.8
KIT	7.51	182.1	9.19	584.1	0.85	1.8	0.89	1.9
HEPH	6.84	114.6	5.9	59.7	5.13	34.9	6.31	79.3
CA9	2	4	1.8	3.5	2.11	4.3	1.89	3.7
ENPP2	1.88	3.7	1.85	3.6	1.44	2.7	1.88	3.7
MMP3	4.06	16.7	4.23	18.8	3.51	11.4	2.1	4.3

## Sheet: S7. Hi-C data summary
Sample	Protocol	STAG2 status	Total reads	Uniquely mapped pairs	Non-redundant pairs	Cis-contacts	Trans-contacts	Cis within 2M
H4	Arima tool kit	Mutant	594800514	375215646	300804606	169539010	20653134	136632166
H4 88-1	Arima tool kit	Wild-Type	614599428	387718672	309201237	165479477	22613269	137955121
42MGBA	Arima tool kit	Mutant	633738954	402735477	318578080	168387371	27522246	131041499
42MGBA 53-1	Arima tool kit	Wild-Type	559259262	351970182	283321459	151543562	22910524	121406990
PDX6	Arima tool kit	Wild-Type	987599801	595177866	455276744	203994133	76080598	139788783
PDX12	Arima tool kit	Wild-Type	677059269	305680048	260970641	74965020	77719712	42026080
PDX14	Arima tool kit	Mutant	786446367	382493189	322254408	174183090	49618781	113585841
PDX44	Arima tool kit	Mutant	729152700	439952170	345295003	156881897	53645679	107380444

## Sheet: S8.H4 loop associated DEGs
Index	Gene symbol	Gene_group	Loop_group		Index	Gene symbol	Gene_group	Loop_group
1	PINK1	UP-regulatory in STAG2 correction	Gain loop upon STAG2 correction		1	RPE65	DOWN-regulatory in STAG2 correction	Lost loop upon STAG2 correction
2	PTGER3	UP-regulatory in STAG2 correction	Gain loop upon STAG2 correction		2	LOC100129434	DOWN-regulatory in STAG2 correction	Lost loop upon STAG2 correction
3	DDAH1	UP-regulatory in STAG2 correction	Gain loop upon STAG2 correction		3	CCDC85A	DOWN-regulatory in STAG2 correction	Lost loop upon STAG2 correction
4	PLEKHA6	UP-regulatory in STAG2 correction	Gain loop upon STAG2 correction		4	HS3ST1	DOWN-regulatory in STAG2 correction	Lost loop upon STAG2 correction
5	PLXNA2	UP-regulatory in STAG2 correction	Gain loop upon STAG2 correction		5	BASP1-AS1	DOWN-regulatory in STAG2 correction	Lost loop upon STAG2 correction
6	KCNH1	UP-regulatory in STAG2 correction	Gain loop upon STAG2 correction		6	LINC00461	DOWN-regulatory in STAG2 correction	Lost loop upon STAG2 correction
7	KCNH1-IT1	UP-regulatory in STAG2 correction	Gain loop upon STAG2 correction		7	PCDHGA1	DOWN-regulatory in STAG2 correction	Lost loop upon STAG2 correction
8	LIMS1	UP-regulatory in STAG2 correction	Gain loop upon STAG2 correction		8	PCDHGA2	DOWN-regulatory in STAG2 correction	Lost loop upon STAG2 correction
9	SH3RF3-AS1	UP-regulatory in STAG2 correction	Gain loop upon STAG2 correction		9	PCDHGA3	DOWN-regulatory in STAG2 correction	Lost loop upon STAG2 correction
10	SH3RF3	UP-regulatory in STAG2 correction	Gain loop upon STAG2 correction		10	TRIM15	DOWN-regulatory in STAG2 correction	Lost loop upon STAG2 correction
11	INHBB	UP-regulatory in STAG2 correction	Gain loop upon STAG2 correction		11	HOTTIP	DOWN-regulatory in STAG2 correction	Lost loop upon STAG2 correction
12	CHRNA11	UP-regulatory in STAG2 correction	Gain loop upon STAG2 correction		12	IGFBP3	DOWN-regulatory in STAG2 correction	Lost loop upon STAG2 correction
13	ARL4C	UP-regulatory in STAG2 correction	Gain loop upon STAG2 correction		13	DLX5	DOWN-regulatory in STAG2 correction	Lost loop upon STAG2 correction
14	COL6A31	UP-regulatory in STAG2 correction	Gain loop upon STAG2 correction		14	ATAD1	DOWN-regulatory in STAG2 correction	Lost loop upon STAG2 correction
15	MLPH1	UP-regulatory in STAG2 correction	Gain loop upon STAG2 correction		15	NOX5	DOWN-regulatory in STAG2 correction	Lost loop upon STAG2 correction
16	AMOTL2	UP-regulatory in STAG2 correction	Gain loop upon STAG2 correction		16	LOC729652	DOWN-regulatory in STAG2 correction	Lost loop upon STAG2 correction
17	EPHB3	UP-regulatory in STAG2 correction	Gain loop upon STAG2 correction		17	NTN3	DOWN-regulatory in STAG2 correction	Lost loop upon STAG2 correction
18	FAM43A	UP-regulatory in STAG2 correction	Gain loop upon STAG2 correction		18	NCAM2	DOWN-regulatory in STAG2 correction	Lost loop upon STAG2 correction
19	SORCS2	UP-regulatory in STAG2 correction	Gain loop upon STAG2 correction		19	ADAMTS1	DOWN-regulatory in STAG2 correction	Lost loop upon STAG2 correction
20	PLK2	UP-regulatory in STAG2 correction	Gain loop upon STAG2 correction
21	MEGF10	UP-regulatory in STAG2 correction	Gain loop upon STAG2 correction
22	SPOCK1	UP-regulatory in STAG2 correction	Gain loop upon STAG2 correction
23	PCDHGA10	UP-regulatory in STAG2 correction	Gain loop upon STAG2 correction
24	PCDHGA11	UP-regulatory in STAG2 correction	Gain loop upon STAG2 correction
25	PDGFRB	UP-regulatory in STAG2 correction	Gain loop upon STAG2 correction
26	INSYN2B	UP-regulatory in STAG2 correction	Gain loop upon STAG2 correction
27	STC2	UP-regulatory in STAG2 correction	Gain loop upon STAG2 correction
28	DRD1	UP-regulatory in STAG2 correction	Gain loop upon STAG2 correction
29	FOXF2	UP-regulatory in STAG2 correction	Gain loop upon STAG2 correction
30	PXDC1	UP-regulatory in STAG2 correction	Gain loop upon STAG2 correction
31	EDN1	UP-regulatory in STAG2 correction	Gain loop upon STAG2 correction
32	MDGA1	UP-regulatory in STAG2 correction	Gain loop upon STAG2 correction
33	INHBA1	UP-regulatory in STAG2 correction	Gain loop upon STAG2 correction
34	C7orf691	UP-regulatory in STAG2 correction	Gain loop upon STAG2 correction
35	FRMD3	UP-regulatory in STAG2 correction	Gain loop upon STAG2 correction
36	COL5A1	UP-regulatory in STAG2 correction	Gain loop upon STAG2 correction
37	COL5A1-AS1	UP-regulatory in STAG2 correction	Gain loop upon STAG2 correction
38	FAM107B	UP-regulatory in STAG2 correction	Gain loop upon STAG2 correction
39	DKK1	UP-regulatory in STAG2 correction	Gain loop upon STAG2 correction
40	SYT8	UP-regulatory in STAG2 correction	Gain loop upon STAG2 correction
41	TNNI2	UP-regulatory in STAG2 correction	Gain loop upon STAG2 correction
42	H19	UP-regulatory in STAG2 correction	Gain loop upon STAG2 correction
43	IGF2	UP-regulatory in STAG2 correction	Gain loop upon STAG2 correction
44	LINC02709	UP-regulatory in STAG2 correction	Gain loop upon STAG2 correction
45	FJX1	UP-regulatory in STAG2 correction	Gain loop upon STAG2 correction
46	CCND1	UP-regulatory in STAG2 correction	Gain loop upon STAG2 correction
47	USP2-AS1	UP-regulatory in STAG2 correction	Gain loop upon STAG2 correction
48	PKNOX2	UP-regulatory in STAG2 correction	Gain loop upon STAG2 correction
49	CCND2	UP-regulatory in STAG2 correction	Gain loop upon STAG2 correction
50	NTF3	UP-regulatory in STAG2 correction	Gain loop upon STAG2 correction
51	AMIGO2	UP-regulatory in STAG2 correction	Gain loop upon STAG2 correction
52	PCED1B	UP-regulatory in STAG2 correction	Gain loop upon STAG2 correction
53	RPSAP52	UP-regulatory in STAG2 correction	Gain loop upon STAG2 correction
54	HMGA2	UP-regulatory in STAG2 correction	Gain loop upon STAG2 correction
55	THBS1	UP-regulatory in STAG2 correction	Gain loop upon STAG2 correction
56	CEMIP	UP-regulatory in STAG2 correction	Gain loop upon STAG2 correction
57	ALDH1A3	UP-regulatory in STAG2 correction	Gain loop upon STAG2 correction
58	MIR193BHG	UP-regulatory in STAG2 correction	Gain loop upon STAG2 correction
59	FOXC2	UP-regulatory in STAG2 correction	Gain loop upon STAG2 correction
60	SGCA	UP-regulatory in STAG2 correction	Gain loop upon STAG2 correction
61	H1-9P	UP-regulatory in STAG2 correction	Gain loop upon STAG2 correction
62	COL1A1	UP-regulatory in STAG2 correction	Gain loop upon STAG2 correction
63	TMEM92	UP-regulatory in STAG2 correction	Gain loop upon STAG2 correction
64	NOG	UP-regulatory in STAG2 correction	Gain loop upon STAG2 correction
65	KCNG1	UP-regulatory in STAG2 correction	Gain loop upon STAG2 correction
66	PMEPA1	UP-regulatory in STAG2 correction	Gain loop upon STAG2 correction
67	MB	UP-regulatory in STAG2 correction	Gain loop upon STAG2 correction
68	MYH9	UP-regulatory in STAG2 correction	Gain loop upon STAG2 correction
69	WNT7B	UP-regulatory in STAG2 correction	Gain loop upon STAG2 correction

## Sheet: S9.42MGBA loop associated DEGs
Index	Gene symbol	Gene_group	Loop_group		Index	Gene symbol	Gene_group	Loop_group
1	SLC45A1	UP-regulatory in STAG2 correction	Gain loop upon STAG2 correction		1	PLPP3	DOWN-regulatory in STAG2 correction	Lost loop upon STAG2 correction
2	DHRS3	UP-regulatory in STAG2 correction	Gain loop upon STAG2 correction		2	FYB2	DOWN-regulatory in STAG2 correction	Lost loop upon STAG2 correction
3	LHX8	UP-regulatory in STAG2 correction	Gain loop upon STAG2 correction		3	FLG	DOWN-regulatory in STAG2 correction	Lost loop upon STAG2 correction
4	ARHGAP29	UP-regulatory in STAG2 correction	Gain loop upon STAG2 correction		4	FLG-AS1	DOWN-regulatory in STAG2 correction	Lost loop upon STAG2 correction
5	SH3RF3-AS1	UP-regulatory in STAG2 correction	Gain loop upon STAG2 correction		5	HLX	DOWN-regulatory in STAG2 correction	Lost loop upon STAG2 correction
6	SH3RF3	UP-regulatory in STAG2 correction	Gain loop upon STAG2 correction		6	FOXP1	DOWN-regulatory in STAG2 correction	Lost loop upon STAG2 correction
7	ITGA4	UP-regulatory in STAG2 correction	Gain loop upon STAG2 correction		7	LINC01213	DOWN-regulatory in STAG2 correction	Lost loop upon STAG2 correction
8	MAP2	UP-regulatory in STAG2 correction	Gain loop upon STAG2 correction		8	PDGFRA	DOWN-regulatory in STAG2 correction	Lost loop upon STAG2 correction
9	CT75	UP-regulatory in STAG2 correction	Gain loop upon STAG2 correction		9	BMPR1B	DOWN-regulatory in STAG2 correction	Lost loop upon STAG2 correction
10	CCR1	UP-regulatory in STAG2 correction	Gain loop upon STAG2 correction		10	GDNF	DOWN-regulatory in STAG2 correction	Lost loop upon STAG2 correction
11	MITF	UP-regulatory in STAG2 correction	Gain loop upon STAG2 correction		11	GDNF-AS1	DOWN-regulatory in STAG2 correction	Lost loop upon STAG2 correction
12	CXCL8	UP-regulatory in STAG2 correction	Gain loop upon STAG2 correction		12	TENM2	DOWN-regulatory in STAG2 correction	Lost loop upon STAG2 correction
13	CTSO	UP-regulatory in STAG2 correction	Gain loop upon STAG2 correction		13	GRM4	DOWN-regulatory in STAG2 correction	Lost loop upon STAG2 correction
14	ARHGEF28	UP-regulatory in STAG2 correction	Gain loop upon STAG2 correction		14	KCNQ5	DOWN-regulatory in STAG2 correction	Lost loop upon STAG2 correction
15	CSF2	UP-regulatory in STAG2 correction	Gain loop upon STAG2 correction		15	KCNQ5-IT1	DOWN-regulatory in STAG2 correction	Lost loop upon STAG2 correction
16	IRF1-AS1	UP-regulatory in STAG2 correction	Gain loop upon STAG2 correction		16	FLJ34503	DOWN-regulatory in STAG2 correction	Lost loop upon STAG2 correction
17	IRF1	UP-regulatory in STAG2 correction	Gain loop upon STAG2 correction		17	GJA1	DOWN-regulatory in STAG2 correction	Lost loop upon STAG2 correction
18	PCDHA4	UP-regulatory in STAG2 correction	Gain loop upon STAG2 correction		18	DOCK5	DOWN-regulatory in STAG2 correction	Lost loop upon STAG2 correction
19	ARHGAP26	UP-regulatory in STAG2 correction	Gain loop upon STAG2 correction		19	KCTD9	DOWN-regulatory in STAG2 correction	Lost loop upon STAG2 correction
20	ADRA1B	UP-regulatory in STAG2 correction	Gain loop upon STAG2 correction		20	ENPP2	DOWN-regulatory in STAG2 correction	Lost loop upon STAG2 correction
21	EDN1	UP-regulatory in STAG2 correction	Gain loop upon STAG2 correction		21	PRKG1	DOWN-regulatory in STAG2 correction	Lost loop upon STAG2 correction
22	LOC1005061781	UP-regulatory in STAG2 correction	Gain loop upon STAG2 correction		22	LIN7C	DOWN-regulatory in STAG2 correction	Lost loop upon STAG2 correction
23	IL6-AS1	UP-regulatory in STAG2 correction	Gain loop upon STAG2 correction		23	BDNF	DOWN-regulatory in STAG2 correction	Lost loop upon STAG2 correction
24	IL6	UP-regulatory in STAG2 correction	Gain loop upon STAG2 correction		24	KIAA1549L	DOWN-regulatory in STAG2 correction	Lost loop upon STAG2 correction
25	NPY	UP-regulatory in STAG2 correction	Gain loop upon STAG2 correction		25	CD59	DOWN-regulatory in STAG2 correction	Lost loop upon STAG2 correction
26	HOXA131	UP-regulatory in STAG2 correction	Gain loop upon STAG2 correction		26	APIP	DOWN-regulatory in STAG2 correction	Lost loop upon STAG2 correction
27	ELMO1	UP-regulatory in STAG2 correction	Gain loop upon STAG2 correction		27	SLC1A2	DOWN-regulatory in STAG2 correction	Lost loop upon STAG2 correction
28	TNS3	UP-regulatory in STAG2 correction	Gain loop upon STAG2 correction		28	LRRN4CL	DOWN-regulatory in STAG2 correction	Lost loop upon STAG2 correction
29	COL14A1	UP-regulatory in STAG2 correction	Gain loop upon STAG2 correction		29	KCNJ1	DOWN-regulatory in STAG2 correction	Lost loop upon STAG2 correction
30	FBXO32	UP-regulatory in STAG2 correction	Gain loop upon STAG2 correction		30	LINC00327	DOWN-regulatory in STAG2 correction	Lost loop upon STAG2 correction
31	MIR1915HG	UP-regulatory in STAG2 correction	Gain loop upon STAG2 correction		31	DSEL	DOWN-regulatory in STAG2 correction	Lost loop upon STAG2 correction
32	MIR1915	UP-regulatory in STAG2 correction	Gain loop upon STAG2 correction		32	JAG1	DOWN-regulatory in STAG2 correction	Lost loop upon STAG2 correction
33	BAMBI	UP-regulatory in STAG2 correction	Gain loop upon STAG2 correction		33	MAP3K7CL	DOWN-regulatory in STAG2 correction	Lost loop upon STAG2 correction
34	SVIL	UP-regulatory in STAG2 correction	Gain loop upon STAG2 correction		34	WNT7B	DOWN-regulatory in STAG2 correction	Lost loop upon STAG2 correction
35	PTPRE	UP-regulatory in STAG2 correction	Gain loop upon STAG2 correction
36	GUCY1A2	UP-regulatory in STAG2 correction	Gain loop upon STAG2 correction
37	PAX9	UP-regulatory in STAG2 correction	Gain loop upon STAG2 correction
38	ZFP36L1	UP-regulatory in STAG2 correction	Gain loop upon STAG2 correction
39	SIPA1L1	UP-regulatory in STAG2 correction	Gain loop upon STAG2 correction
40	C15orf54	UP-regulatory in STAG2 correction	Gain loop upon STAG2 correction
41	SALL1	UP-regulatory in STAG2 correction	Gain loop upon STAG2 correction
42	FOXF1	UP-regulatory in STAG2 correction	Gain loop upon STAG2 correction
43	CCL8	UP-regulatory in STAG2 correction	Gain loop upon STAG2 correction
44	LOC339192	UP-regulatory in STAG2 correction	Gain loop upon STAG2 correction
45	FMNL1	UP-regulatory in STAG2 correction	Gain loop upon STAG2 correction
46	RNF152	UP-regulatory in STAG2 correction	Gain loop upon STAG2 correction
47	FOSB	UP-regulatory in STAG2 correction	Gain loop upon STAG2 correction
